# Supplementary material for: Genotypic variation in genome-wide transcription profiles induced by insect feeding: Brassica oleracea – Pieris rapae interactions
Source: BMC Genomics. 2007 Jul 17;8:239. doi: 10.1186/1471-2164-8-239 (PMC1940009; doi:10.1186/1471-2164-8-239)
Supplement: Additional file 1 — Mean expression ratios of genes induced and repressed after challenge with Pieris rapae for 6, 24, 48 and 72 h in Brassica oleracea cultivars Rivera and Christmas Drumhead. [file 1471-2164-8-239-S1.xls]

## Sheet: upregulated
File 1	Mean expression ratio (±SE) after challenge with Pieris rapae for 6, 24, 48 and 72 hours in Brassica oleracea cv. Rivera and Christmas Drumhead.
Rivera												Christmas Drumhead
Pieris rapae 6h			Pieris rapae 24h			Pieris rapae 48h			Pieris rapae 72h			Pieris rapae 6h			Pieris rapae 24h			Pieris rapae 48h			Pieris rapae 72h			AGI Number	Description
Mean n=3	SE	P-valuea	Mean n=3	SE	P-valuea	Mean n=3	SE	P-valuea	Mean n=3	SE	P-valuea	Mean n=3	SE	P-valuea	Mean n=3	SE	P-valuea	Mean n=3	SE	P-valuea	Mean n=3	SE	P-valuea
0.0961199	0.953754	0.877499	-0.173768	0.570028	0.651046	1.2067	0.309773	0.0218217	0.0217509	0.588883	0.958519	0.0666667	0.574659	0.859329	-0.136667	0.438444	0.643343	0.0766667	0.122202	0.390715	0.0366667	1.31165	0.965783	At1g02065	squamosa promoter-binding protein-like 8 (SPL8) identical to squamosa promoter binding protein-like 8 [Arabidopsis thaliana] GI:5931679; contains Pfam profile PF03110: SBP domain
0.100198	0.1114	0.424144	0.135942	0.191992	0.345735	0.0640892	0.407594	0.857248	1.41279	0.064825	0.000772289	0.05	0.0424264	0.344042	0.326667	0.277909	0.1787	0.0666667	0.090185	0.328844	1.81	0.509117	0.124989	At1g02650	DNAJ heat shock N-terminal domain-containing protein contains Pfam profile PF00226: DnaJ domain
0.0481974	0.148709	0.726394	0.2586	0.156449	0.107507	0.411001	0.340933	0.337147	1.02441	0.344197	0.0354921	-0.146667	0.178979	0.291611	0.69	0.155242	0.0164578	-0.01	-	-	1.16667	0.425715	0.0416317	At1g03150	GCN5-related N-acetyltransferase (GNAT) family protein similar to SP|P07347 N-terminal acetyltransferase complex ARD1 subunit (Arrest-defective protein 1) {Saccharomyces cerevisiae}; contains Pfam profile PF00583: acetyltransferase; GNAT family
0.0489206	0.860416	0.930533	0.398795	1.02335	0.568786	-0.716639	0.340545	0.0686355	0.484208	0.501747	0.238979	0.736667	1.06922	0.355098	0.186667	0.565715	0.625315	1.16667	0.159478	0.00617098	0.246667	1.29496	0.772809	At1g04430	dehydration-responsive protein-related similar to early-responsive to dehydration stress ERD3 protein [Arabidopsis thaliana] GI:15320410; contains Pfam profile PF03141: Putative methyltransferase
-0.0410273	1 replica hybridized	-	0.060754	1 replica hybridized	-	1.59325	0.543463	0.0366423	0.811884	0.472736	0.0959242	not hybridized	-	-	0.06	-	-	0.13	-	-	1.98	0.655515	0.0346477	At1g05270	TraB family protein contains Pfam domain PF01963: TraB family
-0.432202	0.105338	0.0192313	0.287348	0.280906	0.21747	1.49155	0.303575	0.0132883	0.614744	0.24554	0.0496	0.00333333	0.38553	0.989411	1.23	0.245153	0.0129843	0.736667	0.177858	0.0188818	1.41	0.331813	0.0179639	At1g07230	phosphoesterase family protein low similarity to SP|P95246 Phospholipase C 2 precursor (EC 3.1.4.3) {Mycobacterium tuberculosis}; contains Pfam profile PF04185: Phosphoesterase family
-0.0647057	1 replica hybridized	-	0.11877	0.57071	0.756398	1.03608	0.527981	0.0769644	0.402547	1 replica hybridized	-	not hybridized	-	-	0.346667	0.221435	0.113343	1.89	0.741822	0.0477069	1.9	0.265142	0.0064287	At1g07350	transformer serine/arginine-rich ribonucleoprotein; putative similar to GB:Y09506 from [Nicotiana tabacum] (Plant Mol. Biol. 35 (3); 261-269 (1997))
-0.163679	1.04248	0.860899	0.00714522	0.580612	0.985929	1.05599	0.116721	0.00428128	-0.0180689	0.171083	0.880237	-0.0466667	0.805254	0.929201	0.483333	0.323471	0.122468	-0.163333	0.279702	0.418272	0.156667	0.908424	0.79334	At1g07400	17.8 kDa class I heat shock protein (HSP17.8-CI) similar to 17.5 kDa class I heat shock protein SP:P04793 from [Glycine max]; contains Pfam PF00011: Hsp20/alpha crystallin family
-0.388861	1.2518	0.64441	0.132804	0.49496	0.679678	0.485468	0.194611	0.049218	0.601706	0.748554	0.298457	0.366667	0.485421	0.32091	0.4	0.219317	0.0872875	0.416667	1.04882	0.562485	1.22	0.072111	0.00116253	At1g07600	metallothionein-like protein 1A (MT-1A) (MT-Q) (MT-2) identical to Metallothionein-like protein 1A (MT-1A) (MT-Q) (MT-2) SP:P43392 from (Arabidopsis thaliana)
0.202447	0.1833	0.195879	0.208262	0.29923	0.356882	1.57397	0.157461	0.00340735	not hybridized	-	-	-0.475	0.205061	0.188617	0.276667	0.111505	0.0501094	0.986667	0.257941	0.0220312	1.32333	0.678258	0.0775197	At1g07810	calcium-transporting ATPase 1; endoplasmic reticulum-type (ECA1) identical to SP|P92939 Calcium-transporting ATPase 1; endoplasmic reticulum-type (EC 3.6.3.8) {Arabidopsis thaliana); contains InterPro Accession IPR006069: Cation transporting ATPase
0.38133	2.24077	0.79596	0.635669	1.07955	0.413644	-1.46662	0.75717	0.078607	0.584332	0.520261	0.193094	0.65	2.62823	0.710109	0.546667	0.880587	0.394756	1.72	0.481352	0.0251267	0.71	1.76389	0.557828	At1g07930	elongation factor 1-alpha / EF-1-alpha identical to GB:CAA34456 from [Arabidopsis thaliana] (Plant Mol. Biol. 14 (1); 107-110 (1990))
-0.465035	0.260613	0.0906751	0.249356	0.436683	0.430398	1.05474	0.209549	0.013261	0.733831	0.298103	0.0515303	0.0233333	0.424421	0.93282	0.506667	0.0862168	0.00951448	1.42	0.301164	0.0146647	1.00333	0.413562	0.0522352	At1g08200	expressed protein
0.00304061	0.767963	0.995151	0.613358	0.393231	0.113991	0.968498	0.155473	0.00863728	1.49417	0.453549	0.0296072	0.19	0.811911	0.724483	1.14667	1.06491	0.203178	1.36	0.52915	0.0469371	2.3	0.357911	0.0079754	At1g08830	superoxide dismutase [Cu-Zn] (SODCC) / copper/zinc superoxide dismutase (CSD1) identical to SWISS-PROT: P24704
0	1 replica hybridized	-	-0.0176172	0.162262	0.877684	0.436988	0.0219546	0.0219437	not hybridized	-	-	0	0.0282843	1	1.14	0.052915	0.000717396	-0.09	0.117898	0.317057	0.643333	0.405257	0.110731	At1g08860	copine; putative Similar to BONZAI1 [Arabidopsis thaliana] GI:15487382; contains Pfam profile PF00168: C2 domain
0.410382	0.270212	0.277401	0.125795	0.148616	0.291469	1.28864	0.364496	0.026165	1.59333	0.115063	0.00179833	0.336667	0.937141	0.597271	0.603333	0.232451	0.046086	0.983333	0.228108	0.0174687	1.61667	0.246644	0.00766939	At1g09180	GTP-binding protein; putative strong similarity to SP:Q01474 GTP-binding protein SAR1B and SP:O04834 GTP-binding protein SAR1A [Arabidopsis thaliana]
-0.00748035	0.255062	0.964104	0.214663	0.512931	0.54231	1.63895	0.15038	0.00267857	1.52711	0.63585	0.0528372	-0.113333	0.172143	0.372305	0.386667	0.480867	0.298321	0.89	0.0964365	0.00389082	1.65667	0.231804	0.00646288	At1g09210	calreticulin 2 (CRT2) identical to SP|Q38858 Calreticulin 2 precursor {Arabidopsis thaliana}
0.120729	0.305903	0.675916	0.152461	0.421993	0.593096	1.60751	0.300121	0.011477	1.56844	0.339606	0.0149655	-0.04	0.141067	0.67194	0.446667	0.338428	0.149579	1.84333	0.624046	0.036145	2.17	0.546168	0.0204699	At1g09650	F-box family protein contains Pfam PF00646: F-box domain; contains TIGRFAM TIGR01640 : F-box protein interaction domain
-0.0727633	0.178129	0.666506	0.123122	0.35218	0.607027	1.74752	0.213436	0.00477661	1.45292	0.333816	0.0169553	0.07	0.348282	0.760977	0.3	0.0953939	0.0320902	-0.176667	0.085049	0.0693157	0.246667	0.415251	0.411697	At1g10290	dynamin-like protein 6 (ADL6) identical to dynamin-like protein 6 (ADL6) [Arabidopsis thaliana] GI:6651399; contains Pfam profiles PF01031: Dynamin central region; PF00350: Dynamin family; PF02212: Dynamin GTPase effector domain; PF00169: PH domain
-0.668274	1.29464	0.465636	0.0607533	0.156995	0.579916	0.6302	0.241921	0.0460748	0.412176	0.438991	0.244099	0.0333333	0.0723418	0.508527	0.626667	0.550121	0.18722	0.823333	0.472264	0.0943993	1.07	0.2498	0.017687	At1g10370	glutathione S-transferase; putative (ERD9) similar to glutathione S-transferase TSI-1 [Aegilops tauschii] gi:2190992 gb:AAD10129; similar to ESTs gb|R29860; emb|Z29757; and emb|Z29758; identical to cDNA ERD9 mRNA for glutathione S-transferase; GI:15375407; glutathione S-transferase [Arabidopsis thaliana] GI:15375408
-0.41244	1 replica hybridized	-	0.52576	0.410319	0.155213	1.23391	0.107569	0.00264832	1.28924	0.346391	0.0232511	0.0166667	0.0635085	0.694005	0.83	0.36756	0.0595869	0.863333	0.051316	0.0011756	0.956667	0.26839	0.0252463	At1g11020	zinc finger (C3HC4-type RING finger) family protein contains Pfam profile: PF00097 zinc finger; C3HC4 type (RING finger)
-0.323185	0.324496	0.22666	-0.0686779	0.452679	0.813692	1.09513	0.327487	0.0282547	1.12863	0.0610283	0.00101654	0.04	0.715821	0.931721	0.29	0.277309	0.21179	0.21	0.0360555	0.00968365	1.26	0.405093	0.0327703	At1g11270	F-box family protein contains F-box domain Pfam:PF00646
-0.0011801	0.174678	0.993918	0.186962	0.393066	0.497389	1.8552	0.222639	0.00468645	0.966227	0.840997	0.183894	-0.05	0.0424264	0.344042	0.883333	0.65041	0.14296	1.36333	0.480555	0.0390081	2.21333	0.191398	0.00248337	At1g11790	prephenate dehydratase family protein similar to gi|2392772 and is a member of the PF|00800 Prephenate dehydratase family. ESTs gb|T21562 and gb|T21062 come from this gene
-0.184952	1.10555	0.799277	0.64688	0.748057	0.27149	1.86302	0.206451	0.00404912	2.00007	0.373016	0.0112168	0.19	1.6463	0.860043	2.03333	0.518684	0.0210093	3.75667	0.155027	0.000567177	3.20333	0.732211	0.0169738	At1g11840	lactoylglutathione lyase; putative / glyoxalase I; putative highly similar to putative lactoylglutathione lyase SP:Q39366 from [Brassica oleracea]
-0.224432	1 replica hybridized	-	0.19878	1 replica hybridized	-	-0.341037	1 replica hybridized	-	not hybridized	-	-	not hybridized	-	-	0.47	0.240416	0.220946	0.233333	0.0503322	0.0151584	1.20667	0.205993	0.009575	At1g13150	cytochrome P450; putative strong similarity to gi|3313615 F21J9.9 from Arabidopsis thaliana and is a member of the PF|00067 Cytochrome P450 family
0.279094	0.533369	0.460429	0.0571477	0.351598	0.805138	1.85279	0.20673	0.0041907	0.551771	0.195885	0.0395119	0.07	0.555698	0.847526	-0.103333	0.259294	0.561374	0.976667	0.274287	0.025297	1.60667	0.675154	0.0541271	At1g14030	ribulose-1;5 bisphosphate carboxylase oxygenase large subunit N-methyltransferase; putative strong similarity to SP|P94026 Ribulose-1;5 bisphosphate carboxylase/oxygenase large subunit N- methyltransferase; chloroplast precursor (EC 2.1.1.127) ([Ribulose- bisphosphate-carboxylase]-lysine N-methyltransferase) {Nicotiana tabacum}; contains Pfam profile PF00856: SET domain; Rare GC intron splice sit…
-0.179528	0.342399	0.593809	0.27527	0.412098	0.3726	3.06608	0.540804	0.0101413	3.5687	0.722473	0.0134093	-0.06	0.389744	0.814718	0.153333	0.454459	0.618096	0.53	0.495177	0.20493	2.07667	0.442982	0.014831	At1g14250	nucleoside phosphatase family protein / GDA1/CD39 family protein low similarity to SP|P97687 Ectonucleoside triphosphate diphosphohydrolase 1 (EC 3.6.1.5) (Ecto-apyrase) {Rattus norvegicus}; contains Pfam profile PF01150: GDA1/CD39 (nucleoside phosphatase) family
-0.222674	1.26005	0.788463	0.149383	0.616338	0.714255	1.10818	0.124146	0.00395338	-0.549397	0.386938	0.131423	-0.0133333	1.35412	0.987941	0.31	1.0547	0.661298	-0.183333	0.213854	0.275877	-0.373333	1.09254	0.613935	At1g15820	chlorophyll A-B binding protein; chloroplast (LHCB6) nearly identical to Lhcb6 protein [Arabidopsis thaliana] GI:4741960; contains Pfam profile PF00504: Chlorophyll A-B binding protein
-0.156119	1 replica hybridized	-	0.116408	0.100314	0.187802	1.67621	0.531241	0.0319949	0.315202	1 replica hybridized	-	0	-	-	0.33	0.260576	0.159537	1.80333	0.600028	0.0349789	1.14667	0.523482	0.0629798	At1g16510	auxin-responsive family protein similar to indole-3-acetic acid induced protein (SP:D14414) [Vigna radiata.]; ESTs gb|AA712892 and gb|Z17613 come from this gene
-0.170377	0.178805	0.406427	0.0820808	0.321133	0.69897	0.144227	0.0894935	0.116169	not hybridized	-	-	-0.885	0.233345	0.117345	0.246667	0.118462	0.0690167	0.01	0.0458258	0.741801	1.02333	0.180093	0.0101666	At1g16860	merozoite surface protein-related contains weak similarity to merozoite surface protein [Plasmodium falciparum] gi|12043655|gb|AAG47601
-1.17455	1.36922	0.27566	0.356385	0.605184	0.415353	2.57042	0.355828	0.00636326	1.57915	0.545198	0.0375987	-0.465	0.190919	0.17988	0.516667	0.592143	0.269834	1.24	0.622254	0.217074	1.68	0.717565	0.0557724	At1g17090	expressed protein Pfam
-0.982545	1.79532	0.443225	0.664209	0.225049	0.0373659	2.58566	0.427194	0.00899921	1.65834	0.432564	0.0219131	-0.176667	0.493187	0.598243	0.833333	0.585264	0.132509	1.00333	0.298385	0.0282381	1.65333	0.505404	0.0297647	At1g17200	integral membrane family protein Location of est 136A23T7 (gb|T45563); contains TIGRFAM TIGR01569 : plant integral membrane protein TIGR01569; contains Pfam PF04535 : Domain of unknown function (DUF588)
0.110107	0.149265	0.329623	0.153898	0.289623	0.458336	1.27735	0.0814637	0.00133349	1.03179	0.165684	0.00831563	-0.07	0.158745	0.524809	0.00666667	0.179536	0.954569	0.186667	0.0650641	0.0381925	0.31	0.798999	0.570808	At1g17300	expressed protein
0.18388	0.485161	0.578961	-0.12488	0.456011	0.676452	1.84361	0.338643	0.0111052	2.11407	0.196089	0.00278822	0.303333	0.95296	0.636781	-0.166667	0.166233	0.224596	0.643333	0.196554	0.0297342	2.09667	0.470886	0.0164007	At1g18170	immunophilin / FKBP-type peptidyl-prolyl cis-trans isomerase family protein similar to (Peptidyl-prolyl cis-trans isomerase) (PPiase) (Rotamase) (SP:Q26486) [Spodoptera frugiperda]; contains Pfam profile: PF00254 FKBP-type peptidyl-prolyl cis-trans isomerases
0.287475	0.324934	0.265128	0.140369	0.745527	0.775147	2.84131	0.18415	0.00143923	1.7736	0.514264	0.0271182	0.14	0.252389	0.438049	1.85	0.0916515	0.000817113	2.71333	0.512868	0.0117006	3.10333	0.565803	0.0108995	At1g19550	dehydroascorbate reductase; putative similar to dehydroascorbate reductase [Arabidopsis thaliana] gi|10952514|gb|AAG24946
0.339021	0.332762	0.219674	0.26741	0.491994	0.449596	1.64006	0.266588	0.00885385	0.62329	0.30098	0.0690559	0.216667	0.480139	0.516284	0.836667	0.508953	0.104388	0.703333	0.670025	0.210667	1.75667	0.28006	0.00836612	At1g19670	coronatine-responsive protein / coronatine-induced protein 1 (CORI1) identical to coronatine-induced protein 1 (CORI1) GI:30912637 from [Arabidopsis thaliana]
-0.0807827	1 replica hybridized	-	-0.0295376	0.260602	0.860377	0.753817	0.285706	0.0443953	0.586418	0.76242	0.471849	0.13	0.0989949	0.314453	0.413333	0.220076	0.0829145	0.763333	0.344432	0.0616566	2.05667	0.79689	0.0465751	At1g19830	auxin-responsive protein; putative similar to auxin-induced protein TGSAUR21 (GI:10185818) [Tulipa gesneriana]
0.274547	0.904026	0.651386	-0.180609	0.659127	0.682298	1.17079	0.288251	0.019664	0.295342	0.543863	0.4462	0.41	1.01134	0.555284	0.443333	0.0450925	0.00343074	0.24	0.32187	0.325658	0.696667	0.638931	0.199551	At1g20500	4-coumarate--CoA ligase family / 4-coumaroyl-CoA synthase family similar to SP|Q42524 and SP|Q9S725; contains Pfam AMP-binding enzyme domain PF00501
0.0892944	0.179279	0.60933	0.277856	0.303371	0.25207	0.785811	0.363363	0.0636248	0.501434	0.48994	0.219195	0.47	0.415812	0.189374	0.876667	0.37072	0.0547576	1.05667	0.255799	0.0189801	1.22667	0.503422	0.0518172	At1g20510	4-coumarate--CoA ligase family protein / 4-coumaroyl-CoA synthase family protein similar to SP|P14912 and SP|P14913 from Petroselinum crispum; contains Pfam AMP-binding enzyme domain PF00501
-0.387692	0.180357	0.0651668	0.982439	0.941649	0.211937	1.31705	0.607951	0.0642936	0.705478	0.303871	0.0565585	-0.113333	0.542433	0.752095	1.16333	0.28746	0.0197519	1.84333	0.283608	0.00779837	0.606667	0.208167	0.0370775	At1g20620	catalase 3 (SEN2) almost identical to catalase 3 SP:Q42547; GI:3123188 from [Arabidopsis thaliana]; identical to catalase 3 (SEN2) mRNA; partial cds GI:3158369
0.417744	0.815137	0.468381	0.284204	0.199031	0.128789	2.29029	0.0879218	0.000463691	1.49512	0.274363	0.0111547	0.06	0.515073	0.858762	0.41	0.0458258	0.00413836	0.986667	0.29023	0.0276511	1.58333	0.565007	0.039922	At1g21750	protein disulfide isomerase; putative similar to SP|P29828 Protein disulfide isomerase precursor (PDI) (EC 5.3.4.1) {Medicago sativa}; isoform contains non-consensus GA donor splice site at intron 9
-0.0103231	0.181733	0.948968	0.0276161	0.476024	0.940132	0.0184215	0.557708	0.963341	2.16029	0.195867	0.00276154	-0.16	-	-	0.223333	0.460471	0.489293	not hybridized	-	-	1.24333	0.532666	0.0560833	At1g21780	BTB/POZ domain-containing protein Contains similarity to gb|AJ000644 SPOP (speckle-type POZ protein) from Homo sapiens and contains a PF|00651 BTB/POZ domain. ESTs gb|T75841; gb|R89974; gb|R30221; gb|N96386; gb|T76457; gb|AI100013 and gb|T76456 come from this gene;supported by full-length
0.375873	0.353978	0.207263	-0.118851	0.264246	0.510916	1.57946	0.177764	0.00410058	1.104	0.0304542	0.0144007	0.4	0.515073	0.310823	0.0333333	0.519647	0.921679	0.806667	0.213854	0.022635	1.33333	0.481802	0.0408749	At1g22410	2-dehydro-3-deoxyphosphoheptonate aldolase; putative / 3-deoxy-D-arabino-heptulosonate 7-phosphate synthase; putative / DAHP synthetase; putative similar to 3-deoxy-D-arabino-heptulosonate 7-phosphate GI:170224 from [Nicotiana tabacum]; SP|P21357 from Solanum tuberosum; contains Pfam Class-II DAHP synthetase family domain PF01474
-0.236065	0.458548	0.466654	0.0528625	0.210826	0.705815	1.21651	0.14179	0.00452769	0.234312	0.146686	0.115128	0.0266667	0.349619	0.906989	0.0133333	0.295014	0.944732	0.81	0.701498	0.18351	0.923333	0.544273	0.0989332	At1g23120	major latex protein-related / MLP-related low similarity to major latex protein {Papaver somniferum}[GI:294060]; Location of EST gb|T88564 ; contains Pfam profile PF00407: Pathogenesis-related protein Bet v I family
-0.26939	1 replica hybridized	-	-0.259704	0.174529	0.127643	-0.012824	1 replica hybridized	-	not hybridized	-	-	-0.13	0.0707107	0.23375	-0.29	0.325269	0.426867	1.21	0.438406	0.159667	1.84	0.692171	0.0440752	At1g23780	F-box family protein contains Pfam PF00646: F-box domain; similar to SP:Q9Y3I1 F-box only protein 7 {Homo sapiens}; similar to SKP1 interacting partner 2 (SKIP2) TIGR_Ath1:At5g67250
0.203533	1 replica hybridized	-	not hybridized	-	-	not hybridized	-	-	not hybridized	-	-	-0.02	-	-	1.3	0.504777	0.0467596	0.095	0.0919239	0.382004	1.15667	0.395516	0.0368354	At1g24070	glycosyl transferase family 2 protein similar to beta-(1-3)-glucosyl transferase GB:AAC62210 GI:3687658 from [Bradyrhizobium japonicum]; cellulose synthase from Agrobacterium tumeficiens [gi:710492] and Agrobacterium radiobacter [gi:710493]; contains Pfam glycosyl transferase; group 2 family protein domain PF00535
-0.046911	0.380853	0.890206	0.267589	0.459518	0.422559	2.08862	0.307819	0.00699983	1.52496	0.820936	0.0843442	0.213333	0.486861	0.527131	1.44	0.803181	0.0899312	1.62	0.28931	0.0104644	2.25333	0.598777	0.0227376	At1g25083	anthranilate synthase beta subunit; putative strong similarity to anthranilate synthase beta subunit GI:403434 from (Arabidopsis thaliana); similar to ESTs dbj|AV540153.1; dbj|AV557490.1; gb|AI997696.1; gb|AW004516.1; dbj|AV521371.1
0.419787	0.0676254	0.0722068	0.0228016	0.383678	0.925376	1.40249	0.386276	0.0245896	1.00567	0.349463	0.0387311	0.04	0.07	0.426618	0.23	-	-	0.27	0.66468	0.668045	0.986667	0.760548	0.153671	At1g27130	glutathione S-transferase; putative similar to glutathione S-transferase GB: AAF22517 GI:6652870 from [Papaver somniferum]
0.0155048	0.479957	0.970936	0.329705	0.136192	0.0550836	1.21677	0.250045	0.013942	0.955827	0.207154	0.0150359	-0.0433333	0.508068	0.896106	0.416667	0.270986	0.116801	1.29	0.372693	0.026713	1.43333	0.457857	0.0323705	At1g27350	expressed protein contains 1 transmembrane domain; similar to ribosome associated membrane protein RAMP4 GI:4585827 [Rattus norvegicus]; similar to ESTs gb|T20610 and gb|AA586199
-0.235378	1 replica hybridized	-	0.317824	0.486415	0.374905	0.697634	0.684478	0.216919	0.702625	0.234149	0.0353826	0.00333333	0.438444	0.990689	0.936667	0.235867	0.0204896	1.08	0.165227	0.00771165	1.48	0.90967	0.106236	At1g28040	zinc finger (C3HC4-type RING finger) family protein contains Pfam profile: PF00097: Zinc finger; C3HC4 type (RING finger)
-0.140997	0.151512	0.248314	0.150902	0.215759	0.340158	0.380483	0.128164	0.0343836	0.378618	0.140671	0.0443953	0.163333	0.117189	0.137158	0.16	0.0781025	0.0710644	0.906667	0.352326	0.0468278	1.58667	0.391067	0.0196543	At1g28580	GDSL-motif lipase; putative similar to lipase [Arabidopsis thaliana] GI:1145627; contains InterPro Entry IPR001087 Lipolytic enzyme; G-D-S-L family
0.265738	0.165964	0.109141	0.0565477	0.582359	0.880862	1.06952	0.236239	0.0157433	1.11208	0.252302	0.0166087	-0.0133333	0.392726	0.958455	0.0333333	0.310054	0.869457	1.50667	0.66335	0.058958	1.07333	0.210079	0.0125301	At1g29120	expressed protein
0.512294	0.43671	0.17924	0.58244	0.457219	0.157826	2.02495	0.368825	0.0110251	1.26811	0.725459	0.0942054	0.383333	0.123423	0.0328619	1.83667	0.47184	0.021299	1.96	0.505074	0.021426	1.90333	0.0971253	0.00086686	At1g29390	stress-responsive protein; putative similar to cold acclimation WCOR413-like protein gamma form [Hordeum vulgare] gi|18449100|gb|AAL69988; similar to stress-regulated protein SAP1 [Xerophyta viscosa] gi|21360378|gb|AAM47505
0.120854	1 replica hybridized	-	0.267839	0.444189	0.40128	0.526111	0.632106	0.284665	0.060754	1 replica hybridized	-	-0.1	-	-	0.393333	0.340196	0.183151	1.50333	0.490951	0.0337605	1.28667	0.337095	0.0221234	At1g29820	expressed protein
-0.165736	0.530092	0.734965	-0.476377	0.338964	0.134001	1.606	0.536717	0.0351467	1.51463	0.649049	0.0564124	-0.165	0.106066	0.271599	0.123333	0.388115	0.637307	0.543333	0.196299	0.0408611	1.31667	0.557704	0.0549238	At1g30720	FAD-binding domain-containing protein similar to SP|P30986 reticuline oxidase precursor (Berberine-bridge-forming enzyme) (BBE) (Tetrahydroprotoberberine synthase) [Eschscholzia californica]; contains PF01565 FAD binding domain
0.0509592	0.282603	0.784349	0.21819	0.515513	0.537431	2.0837	0.198191	0.0029539	1.22459	0.431606	0.0395007	0.106667	0.3139	0.615766	0.58	0.160935	0.0247164	1.64667	0.230723	0.00648057	1.82667	0.638148	0.0383567	At1g31080	F-box family protein contains Pfam profile: PF00646 F-box domain
0.114861	0.144773	0.463434	0.365998	0.301224	0.166591	0.523656	0.175552	0.0358239	1.03627	0.402204	0.0473121	not hybridized	-	-	0.37	0.31749	0.181007	-0.05	0.052915	0.24335	0.536667	0.340343	0.111987	At1g34410	transcriptional factor B3 family protein / auxin-responsive factor AUX/IAA-related contains Pfam profile: PF02309 AUX/IAA family
0.0323107	0.0799736	0.556507	0.102623	0.255746	0.556009	1.8806	0.273678	0.00680518	1.44462	0.234829	0.0085665	0.0766667	0.63264	0.853187	0.383333	0.37421	0.218013	-0.0133333	0.146401	0.889145	1.16667	0.25697	0.0157894	At1g34460	cyclin; putative strong similarity to cyclin [Arabidopsis thaliana] GI:1360646
0.208858	0.0822771	0.17295	not hybridized	-	-	1.84724	0.124635	0.00156353	0.955517	0.377419	0.172318	-0.03	0.0707107	0.655958	not hybridized	-	-	0.546667	0.177858	0.0335201	1.16333	0.791033	0.125709	At1g34540	cytochrome P450 family protein similar to Cytochrome P450 94A1 (P450-dependent fatty acid omega-hydroxylase) (SP:O81117) {Vicia sativa}; contains Pfam profile: PF00067 cytochrome P450
0.445128	1.54896	0.668005	0.52155	1.09227	0.495613	-0.972942	0.0959592	0.00320836	0.827491	0.590683	0.136512	0.243333	2.04989	0.856128	0.703333	0.823063	0.276986	1.17667	0.142244	0.00483593	0.633333	1.48359	0.536671	At1g35230	arabinogalactan-protein (AGP5) identical to gi_3883128_gb_AAC77827
-0.181146	0.428768	0.540445	0.48479	0.233898	0.0683858	2.34268	0.361788	0.00781523	2.12943	0.491665	0.0171034	0.206667	0.656836	0.640421	1.48333	0.332916	0.0163794	2.45667	0.614193	0.0202058	2.66	0.342199	0.00547138	At1g35720	annexin 1 (ANN1) identical to annexin (AnnAt1) [Arabidopsis thaliana] GI:4959106
0.254306	0.0744894	0.130019	0.109637	0.177596	0.552929	1.21149	0.372864	0.0299643	1.16636	1 replica hybridized	-	0.11	-	-	0.11	-	-	0.1	-	-	0.886667	0.675006	0.150701	At1g36370	glycine hydroxymethyltransferase; putative / serine hydroxymethyltransferase; putative / serine/threonine aldolase; putative similar to serine hydroxymethyltransferase [Chlamydomonas reinhardtii] GI:17066746; contains Pfam profile PF00464: serine hydroxymethyltransferase
-0.0127111	1 replica hybridized	-	0.406964	0.229933	0.0930412	1.38729	0.266685	0.0121913	1.70479	0.548017	0.0324144	-0.06	-	-	0.09	0.07	0.155838	0.256667	0.322542	0.302045	2.28333	0.587906	0.0213916	At1g40115	hypothetical protein
-0.0780025	1 replica hybridized	-	-0.150923	0.320731	0.491332	1.16669	0.610409	0.0807852	1.67807	1 replica hybridized	-	-0.045	0.0636396	0.5	-0.01	0.226274	0.960263	not hybridized	-	-	1.56333	0.512478	0.0340035	At1g42367	hypothetical protein
-0.0733737	0.0279105	0.167276	0.206516	0.679325	0.652485	0.214143	0.21215	0.394863	1.13045	0.343062	0.0298553	0.03	-	-	0.813333	0.272091	0.0353395	not hybridized	-	-	0.86	0.651076	0.14939	At1g45230	defective chloroplasts and leaves protein-related / DCL protein-related similar to defective chloroplasts and leaves (DCL) protein SP:Q42463 from [Lycopersicon esculentum]
-0.0619995	0.385145	0.806568	0.0240442	0.148974	0.783705	1.04605	0.0638401	0.00110369	1.50082	0.295796	0.012488	-0.246667	0.259679	0.241654	0.87	0.157162	0.0107034	1.41333	0.45742	0.0331873	1.99	0.32909	0.00899314	At1g47128	cysteine proteinase (RD21A) / thiol protease identical to SP|P43297 Cysteine proteinase RD21A precursor (EC 3.4.22.-) {Arabidopsis thaliana}; thiol protease RD21A SP:P43297 from [Arabidopsis thaliana]
-0.0292551	0.481605	0.925808	0.875722	0.783797	0.191443	3.64858	0.880606	0.0189696	3.20812	0.338258	0.00369547	0.51	0.401497	0.158794	1.24	0.466798	0.0441344	1.72	0.562939	0.033901	2.82667	0.132035	0.000726501	At1g47540	trypsin inhibitor; putative similar to SP|P26780 Trypsin inhibitor 2 precursor (MTI-2) {Sinapis alba}
0.204141	1 replica hybridized	-	0.549792	0.413053	0.146391	1.9367	0.195375	0.0033103	2.27149	0.170791	0.00188357	0.055	0.00707107	0.0577159	0.77	0.415692	0.0849529	1.79667	0.342685	0.0119103	2.20667	0.309246	0.00648299	At1g47920	syntaxin-related family protein contains a novel domain similar to F-box that is shared among other proteins in Arabidopsis;
0.041993	0.605863	0.937797	0.345972	0.299102	0.179061	0.985017	0.133965	0.0060172	1.09787	0.230297	0.0141036	0.165	0.162635	0.387504	0.103333	0.346458	0.656887	0.12	0.169706	0.5	0.976667	0.138684	0.00665409	At1g48140	dolichol-phosphate mannosyltransferase-related contains weak similarity to Swiss-Prot:Q9P2X0 dolichol-phosphate mannosyltransferase subunit 3 (Dolichol-phosphate mannose synthase subunit 3; Dolichyl-phosphate beta-D- mannosyltransferase subunit 3; Mannose-P-dolichol synthase subunit 3; MPD synthase subunit 3; DPM synthase complex subunit 3; Prostin 1 [Homo sapiens]
-0.0506449	0.706123	0.912495	0.505776	1.26888	0.561334	-1.17557	1.84799	0.533341	0.486833	0.520429	0.246481	0.506667	1.19559	0.539331	0.903333	0.748086	0.171602	1.48	0.464866	0.0313478	0.626667	1.76693	0.601589	At1g48150	MADS-box protein (AGL74 ) similar to GB:CAA73304 from [Arabidopsis thaliana] (Gene 215 (1); 11-17 (1998)); contains Pfam domain PF00319: SRF-type transcription factor (DNA-binding and dimerisation domain); PMID: 12837945
0.0322124	0.174041	0.837022	-0.142844	0.156161	0.260077	0.681832	0.188271	0.0241082	-0.0792717	0.1898	0.535532	0.02	0.252389	0.903402	-0.406667	0.110604	0.0237813	0.536667	0.37099	0.129144	1.01	0.3751	0.0430301	At1g48510	cytochrome c oxidase assembly protein surfeit-related contains similarity to Swiss-Prot:Q9QXU2 surfeit locus protein 1 [Rattus norvegicus]
-0.059565	0.0628732	0.408188	0.140207	0.199641	0.350533	0.307792	0.36624	0.284431	1.25046	0.378209	0.0286864	-0.223333	0.353883	0.388453	0.433333	0.372872	0.181759	1.07667	0.262742	0.0192785	1.48	0.714213	0.0696178	At1g51530	RNA recognition motif (RRM)-containing protein
-0.0265228	0.0563135	0.625927	0.178952	0.390914	0.636275	0.817374	0.240576	0.0280762	0.509861	1 replica hybridized	-	not hybridized	-	-	0.0666667	0.148436	0.518037	0.303333	0.090185	0.0282236	1.01	0.359305	0.0396908	At1g51760	IAA-amino acid hydrolase 3 / IAA-Ala hydrolase 3 (IAR3) identical to IAA-Ala hydrolase (IAR3) [Arabidopsis thaliana] GI:3421384
-0.263315	0.372383	0.5	0.158882	1.10211	0.824701	2.31919	0.128148	0.000964714	0.983001	0.271157	0.024767	0.07	0.295127	0.72104	0.936667	0.215484	0.0171881	0.916667	0.457857	0.0740426	2.06667	0.117189	0.00107008	At1g51860	leucine-rich repeat protein kinase; putative similar to light repressible receptor protein kinase [Arabidopsis thaliana] gi|1321686|emb|CAA66376; contains leucine rich repeat (LRR) domains; Pfam:PF00560; contains protein kinase domain; Pfam:PF00069
0.279354	0.841831	0.623487	1.33649	1.31639	0.221076	3.84374	0.490152	0.00536419	3.19205	0.635598	0.0128222	0.35	0.730822	0.494063	2.40333	0.580201	0.0188787	2.52333	0.300721	0.00470097	3.75333	0.747819	0.0129754	At1g52070	jacalin lectin family protein similar to myrosinase-binding protein homolog [Arabidopsis thaliana] GI:2997767; contains Pfam profile PF01419 jacalin-like lectin domain
-0.678387	0.395386	0.0970311	0.013895	0.190825	0.914525	1.01003	0.341531	0.0359066	-0.695992	0.333655	0.0687351	0.333333	0.58046	0.424717	0	0.363456	1	0.0266666	0.731186	0.955378	-0.146667	0.715914	0.756635	At1g52280	Ras-related GTP-binding protein; putative similar to RAB7D GI:1370187 from [Lotus japonicus] (Plant J. 11 (2); 237-250 (1997)); contains Pfam PF00071: Ras family
0.0410273	1 replica hybridized	-	0.186049	0.0237134	0.0515051	1.47854	1.33738	0.362742	3.45916	0.766746	0.015909	not hybridized	-	-	1.44	2.19203	0.52341	not hybridized	-	-	2.69	1.58925	0.0993163	At1g52400	glycosyl hydrolase family 1 protein / beta-glucosidase; putative (BG1) contains Pfam PF00232 : Glycosyl hydrolase family 1 domain; TIGRFAM TIGR01233: 6-phospho-beta-galactosidase; identical to GI:6651430 from [Arabidopsis thaliana]
-0.0234178	0.147556	0.859445	-0.00335151	0.00473976	0.5	1.98394	0.456029	0.0171758	1.6199	0.415265	0.0210991	not hybridized	-	-	1.07667	0.98287	0.19822	0.963333	0.205508	0.0148332	1.97333	0.362261	0.0110479	At1g52410	caldesmon-related weak similarity to Caldesmon (CDM) (Swiss-Prot:P12957) [Gallus gallus]
0.127417	0.312859	0.553649	-0.0320318	0.266084	0.861571	0.792141	0.0474949	0.00128627	1.0229	0.477898	0.0651143	0.553333	0.395011	0.136049	0.386667	0.0208167	0.000964714	0.743333	0.325167	0.0582666	2.07667	0.376873	0.0108008	At1g53070	legume lectin family protein contains Pfam domain; PF00139: Legume lectins beta domain
0.0831632	0.131723	0.388299	0.363175	0.562677	0.377651	-0.103638	0.505758	0.757583	1.06368	0.066208	0.00124569	-0.0633333	0.283608	0.736187	0.28	0.167033	0.100974	0.08	0.0360555	0.0615257	0.176667	0.416813	0.53927	At1g53390	ABC transporter family protein similar to ATP-binding cassette; sub-family G; member 2 (Placenta-specific ATP- binding cassette transporter) (Breast cancer resistance protein) SP:Q9UNQ0 from [Homo sapiens]
0.217849	0.319612	0.359155	0.442575	0.418873	0.206002	1.39425	0.128127	0.00284376	1.05811	0.337595	0.0321818	-0.0466667	0.49085	0.884341	-0.0866667	0.238607	0.593551	0.67	0.363456	0.0856739	0.656667	0.10116	0.00781789	At1g53880	eukaryotic translation initiation factor 2B family protein / eIF-2B family protein similar to SP|Q64270 Translation initiation factor eIF-2B alpha subunit {Rattus norvegicus}; contains Pfam profiles PF04525: Protein of unknown function (DUF567); PF01008: Initiation factor 2 subunit family
0.24273	0.710874	0.614185	0.541265	0.836548	0.378184	2.09724	0.305488	0.00691376	2.34995	0.227572	0.00304623	0.613333	0.839305	0.333097	1.61333	0.646941	0.0496421	1.14667	0.125033	0.00393988	2.70667	0.467047	0.00977966	At1g54020	myrosinase-associated protein; putative strong similarity to myrosinase-associated proteins GI:1769968; GI:1769970; GI:1216389;GI:1216391 from [Brassica napus]; contains InterPro Entry IPR001087 Lipolytic enzyme; G-D-S-L family
0.0752812	0.28855	0.695631	0.882793	0.935701	0.242691	2.3701	0.234457	0.00324219	2.41843	0.499825	0.0138181	0.236667	0.368556	0.381814	1.83333	0.274651	0.00739808	2.41333	0.265016	0.00399557	2.57667	0.270247	0.00364672	At1g54030	GDSL-motif lipase; putative similar to myrosinase-associated proteins GI:1769968; GI:1769970; GI:1216391; GI:1216389 from [Brassica napus]; contains Pfam profile PF00657: GDSL-like Lipase/Acylhydrolase
-0.055977	0.987899	0.949094	0.144288	0.76167	0.770478	1.76194	0.366525	0.0141564	1.17382	0.611722	0.0793139	0.0733333	0.926517	0.903514	0.703333	0.333217	0.0673481	1.71667	0.0763762	0.000659164	1.5	0.286182	0.0119169	At1g54040	kelch repeat-containing protein contains Pfam PF01344: Kelch motif (4 repeats); similar to jsimilar to epithiospecifier (GI:16118838) [Arabidopsis thaliana] isioform contains AT-AG splice sites at intron
0.168831	0.0997469	0.0993196	-0.00532022	0.0460255	0.829749	1.24765	0.667502	0.0834802	1.01708	0.120409	0.00462241	0.103333	0.355012	0.664212	-0.113333	0.115902	0.23241	0.273333	0.175594	0.114432	0.203333	0.215484	0.243795	At1g54170	ataxin-2-related similar to SCA2 (GI:1770390) [Homo sapiens]; similar to ataxin-2 (GI:3005020) [Mus musculus]
-0.913659	1.4651	0.393019	0.0122097	0.388744	0.957906	0.265862	0.537187	0.484518	0.679839	0.290088	0.0561016	-0.37	1.4046	0.692961	0.72	1.28293	0.433557	1.98667	0.133167	0.00149433	0.89	1.33503	0.367552	At1g54410	dehydrin family protein contains Pfam domain; PF00257: Dehydrin
-0.0952107	0.518297	0.780502	0.5015	0.5907	0.281943	0.0799781	0.359028	0.7261	1.3706	0.186899	0.0060365	0.0466667	0.811008	0.929701	0.503333	0.29023	0.0952567	1.15333	0.23288	0.0133196	1.21333	0.529371	0.0579869	At1g54580	acyl carrier protein; chloroplast; putative / ACP; putative strong similarity to SP|P25701 Acyl carrier protein 2; chloroplast precursor (ACP) {Arabidopsis thaliana}; contains InterPro accession IPR003881: Isochorismatase
0.0604359	1 replica hybridized	-	0.301338	0.393769	0.314898	0.503917	0.252576	0.0725844	0.407248	0.222109	0.0885365	-0.266667	0.310215	0.274941	0.0966667	0.205994	0.501701	1.19333	0.266333	0.0162013	1.23333	0.20232	0.00885113	At1g55545	nucleoporin-related similar to nucleoporin CAN [Xenopus laevis] gi|5764080|emb|CAB53357
0.119986	1.54995	0.905612	0.860772	0.963794	0.261868	-1.35649	0.183509	0.060669	1.18234	1.24222	0.240855	0.323333	2.15834	0.819538	0.866667	0.872315	0.227421	1.29333	0.22301	0.00976578	0.59	1.4901	0.563665	At1g55820	hydroxyproline-rich glycoprotein family protein
0.317846	0.274176	0.182429	0.141764	0.101731	0.141886	1.22188	0.315881	0.0220633	0.392747	0.377892	0.213648	0.156667	0.201329	0.310091	0.366667	0.130128	0.0395119	0.756667	0.0550757	0.00176133	0.93	0.229129	0.0196395	At1g56330	GTP-binding protein (SAR1B) identical to GTP-binding protein (SAR1B) [Arabidopsis thaliana] SP:Q01474
-0.0694695	0.264891	0.773898	0.0623595	0.437882	0.83376	0.28654	0.636998	0.635561	0.702313	0.524624	0.145595	-0.01	0.134536	0.90934	0.28	0.0953939	0.0365807	0.47	0.105357	0.0163402	1.04667	0.274651	0.0221911	At1g56520	disease resistance protein (TIR-NBS-LRR class); putative domain signature TIR-NBS-LRR exists; suggestive of a disease resistance protein.
0.0212802	0.178752	0.893814	0.21093	0.18278	0.183606	-0.0112734	0.157697	0.921674	1.39788	0.0416096	0.000347277	-0.153333	0.28006	0.443068	0.263333	0.463609	0.428929	0.336667	0.159478	0.0673302	0.73	1.04933	0.351455	At1g57550	hydrophobic protein; putative / low temperature and salt responsive protein; putative similar to SP|Q9ARD5 Low-temperature induced protein lt101.2 {Hordeum vulgare}; SP|Q9ZNQ7 Hydrophobic protein RCI2A (Low temperature and salt responsive protein LTI6A) {Arabidopsis thaliana}; contains Pfam profile PF01679: Uncharacterized protein family
0.0608546	0.117211	0.596804	-0.0771367	0.147987	0.458336	0.76839	0.585071	0.150626	1.03907	0.394921	0.0438171	-0.12	-	-	0.153333	0.284312	0.448855	0.28	0	0	1.62667	0.408697	0.0204002	At1g57630	disease resistance protein (TIR class); putative domain signature TIR exists; suggestive of a disease resistance protein.
-0.0578945	0.312228	0.778542	0.0125706	0.19083	0.936712	0.137187	0.213673	0.383232	0.366349	0.275882	0.312369	-0.0533333	0.370045	0.826169	0.04	0.270555	0.821826	1.34333	0.261024	0.0123528	1.73667	0.187705	0.00387143	At1g57680	expressed protein
-0.0238678	0.262937	0.918719	0.600227	1.02941	0.419433	2.00336	0.340134	0.00963735	5.1366	0.317892	0.0012387	not hybridized	-	-	0.8	0.343948	0.056448	0.533333	0.656836	0.29486	3.00333	0.765789	0.0209916	At1g58170	disease resistance-responsive protein-related / dirigent protein-related similar to dirigent protein [Thuja plicata] gi|6694699|gb|AAF25360; similar to pathogenesis-related protein [Pisum sativum] gi|4585273|gb|AAD25355
-0.0476918	0.0293092	0.260973	0.84071	1.05246	0.30034	1.62509	0.20447	0.00510459	2.42308	0.357818	0.00724461	-0.166667	0.0896289	0.0843781	1.68667	0.0960902	0.00108013	2.03667	0.473533	0.0175465	2.56667	0.440492	0.00967559	At1g60080	3' exoribonuclease family domain 1-containing protein similar to SP|Q96B26 Exosome complex exonuclease RRP43 (EC 3.1.13.-) (Ribosomal RNA processing protein 43) {Homo sapiens}; contains Pfam profile PF01138: 3' exoribonuclease family; domain 1
0.59807	1.02042	0.416859	0.121176	0.70887	0.796425	1.03898	0.0892137	0.00257875	0.114877	0.373641	0.651131	0.196667	0.60136	0.62818	-0.18	0.390512	0.5084	0.19	0.112694	0.0999875	0.33	0.654752	0.474733	At1g60470	galactinol synthase; putative similar to galactinol synthase GI:5608497 from [Ajuga reptans]
-0.160629	0.746397	0.745132	-0.0884369	0.568429	0.809996	1.02235	0.0401762	0.000551274	-0.156155	0.686482	0.730857	0.18	0.922442	0.767556	0.0666667	0.38175	0.790848	0.183333	0.110604	0.10293	0.243333	0.898462	0.685166	At1g60850	DNA-directed RNA polymerase; putative identical to RNA polymerase subunit [Arabidopsis thaliana] GI:514322; contains Pfam profile PF01000: RNA polymerase Rpb3/RpoA insert domain
0.616396	0.423613	0.287973	0.757797	0.767833	0.228204	1.79893	0.65551	0.0413061	2.41078	0.252897	0.00356551	0.513333	0.512868	0.225122	1.75333	0.550848	0.0313618	1.28333	0.361156	0.0253977	1.60667	0.12897	0.00214097	At1g61120	terpene synthase/cyclase family protein similar to S-linalool synthase GI:1491939 from [Clarkia breweri][PMID: 8768373]
-0.143155	0.141548	0.221921	-0.182349	0.164065	0.19422	0.0164861	0.278831	0.927582	0.238423	0.315591	0.472338	0.0533333	0.144684	0.588524	0.84	0.478853	0.0933961	0.986667	0.151767	0.00779459	1.91	0.373229	0.0124901	At1g63140	O-methyltransferase; putative similar to GI:2781394
-0.0966719	0.0663534	0.287658	0.427848	0.730403	0.416746	2.93701	1 replica hybridized	-	1.92751	0.411157	0.0147043	-0.11	0.0424264	0.169501	1.17333	0.15308	0.00562591	1.98	0.194679	0.00320697	2.20667	0.541972	0.0195207	At1g63410	expressed protein contains Pfam profile PF04525: Protein of unknown function (DUF567); expression supported by MPSS
0.123494	0.0784547	0.268783	0.169753	0.25569	0.370658	0.59129	0.214081	0.158495	1.12857	0.295107	0.022198	0.09	0.0141421	0.0704466	0.0366667	0.380832	0.882893	not hybridized	-	-	0.955	0.190919	0.089401	At1g63440	copper-exporting ATPase; putative / responsive-to-antagonist 1; putative / copper-transporting ATPase; putative similar to ATP dependent copper transporter SP|Q9S7J8 [Arabidopsis thaliana]
0.180864	0.204876	0.265863	0.262905	0.250257	0.213204	1.69536	0.0356251	0.000142782	1.67084	0.0461292	0.000227014	0.08	0.170587	0.501942	0.346667	0.235867	0.125834	0.606667	0.113725	0.0115117	1.07333	0.584494	0.0862518	At1g63560	receptor-like protein kinase-related contains Pfam profile: PF01657 Domain of unknown function DUF26; weak similarity to receptor-like protein kinase 5 (GI:13506747) [Arabidopsis thaliana]
0.219722	0.325102	0.362358	0.253561	0.440135	0.419211	2.55276	0.394168	0.00779366	2.9783	0.232178	0.00206394	0.16	0.06245	0.0472139	0.546667	0.298385	0.0866025	1.40667	0.40612	0.0266778	2.42333	0.29023	0.00474717	At1g63720	expressed protein similar to putative protein GB:CAA18164 [Arabidopsis thaliana]
0.45373	1.01049	0.518127	0.0634696	0.32487	0.765325	1.34283	0.265952	0.0128061	0.986288	0.415164	0.0536995	0.19	0.432666	0.52633	0.763333	0.422532	0.088748	0.976667	0.170098	0.00995997	1.39333	0.641664	0.0639841	At1g64200	vacuolar ATP synthase subunit E; putative / V-ATPase E subunit; putative / vacuolar proton pump E subunit; putative similar to SP|Q39258 Vacuolar ATP synthase subunit E (EC 3.6.3.14) (V-ATPase E subunit) (Vacuolar proton pump E subunit) {Arabidopsis thaliana}; contains Pfam profile PF01991: ATP synthase (E/31 kDa) subunit
0.160465	1 replica hybridized	-	-0.0135778	0.182291	0.912083	0.0754002	0.0691946	0.344042	0.190522	1 replica hybridized	-	-0.113333	0.0702377	0.107731	0.15	0.546717	0.681475	not hybridized	-	-	1.985	0.120208	0.0272441	At1g64690	expressed protein
-0.0795517	0.20281	0.566974	-0.18022	0.183956	0.239982	1.2927	0.231282	0.0105968	0.231364	0.0867077	0.0436944	0.326667	0.125033	0.045525	0.633333	0.184752	0.0272131	1.96	0.122882	0.00130765	1.93333	0.450814	0.017646	At1g67280	lactoylglutathione lyase; putative / glyoxalase I; putative similar to putative lactoylglutathione lyase SP:Q39366; GI:2494843 from [Brassica oleracea]
0.132555	1.92307	0.915879	0.381421	1.77466	0.743926	-1.62617	0.771977	0.0674822	0.813629	0.637154	0.157879	0.553333	2.74156	0.76003	0.44	0.898388	0.485606	1.04	0.398372	0.0455904	0.396667	2.04197	0.768545	At1g67950	RNA recognition motif (RRM)-containing protein
0.400487	0.504194	0.302698	-0.11445	0.473752	0.717079	1.74377	0.217116	0.00532407	0.967296	0.482222	0.0741862	0.336667	0.872372	0.572674	-0.17	0.20664	0.290228	0.05	0.135277	0.587607	0.63	0.822739	0.315931	At1g68765	expressed protein
-0.22741	1 replica hybridized	-	0.0865765	0.308472	0.676863	1.11463	0.203209	0.0106624	0.707814	0.0694159	0.00281382	0.06	-	-	0.446667	0.45742	0.232844	0.95	0.280535	0.0278585	1.58	0.290517	0.0110826	At1g69510	expressed protein
0.302037	1 replica hybridized	-	0.71299	0.748235	0.24082	1.77621	0.490076	0.0244229	1.1793	0.271923	0.0168942	0.96	-	-	1.57	0.260576	0.00905768	2.2	0.12	0.000990263	1.80667	0.231805	0.00544264	At1g70230	expressed protein
0.386719	0.546903	0.5	0.072484	0.613646	0.855345	1.26354	0.334197	0.0223936	0.476727	0.229259	0.0687362	0.146667	1.40008	0.872744	0.49	0.32187	0.118749	1.03	0.2498	0.0190476	0.1	0.35	0.669711	At1g70490	ADP-ribosylation factor; putative nearly identical to ADP-ribosylation factor 1 GB:P36397 [Arabidopsis thaliana]; ADP-ribosylation factor GI:166586 [Arabidopsis thaliana]
0.67396	0.664775	0.221175	0.0332267	0.395822	0.907403	1.46935	0.277809	0.0114617	0.594094	0.287101	0.0699602	0.433333	1.15006	0.580989	0.353333	0.33126	0.205942	0.293333	0.587736	0.478458	0.98	1.01326	0.235881	At1g70700	expressed protein
0.014522	0.382279	0.953525	0.141929	0.383263	0.590122	1.22489	0.201653	0.00879932	0.399836	0.211952	0.0805588	0.04	0.25	0.807698	0.343333	0.0907377	0.0224994	0.556667	0.0737111	0.00579385	0.563333	0.291433	0.0788104	At1g70730	phosphoglucomutase; cytoplasmic; putative / glucose phosphomutase; putative strong similarity to SP|P93804 Phosphoglucomutase; cytoplasmic 1 (EC 5.4.2.2) (Glucose phosphomutase 1) (PGM 1) {Zea mays}; contains InterPro accession IPR006352: Phosphoglucosamine mutase
0.401052	0.492152	0.293588	0.21202	0.244179	0.276722	1.04747	0.291001	0.0246848	0.680268	0.225854	0.0349387	0	0.693974	1	0.33	0.378021	0.269666	0.08	0.166433	0.492681	0.843333	0.517912	0.106085	At1g71030	myb family transcription factor similar to MybHv5 GI:19055 from [Hordeum vulgare]
-0.435542	0.24032	0.0882558	0.0933904	0.108251	0.254939	1.06204	0.338842	0.0327061	-0.00323596	0.0284513	0.839872	0.156667	0.33126	0.498779	0.113333	0.241316	0.5014	0.893333	0.17673	0.0127959	0.763333	0.365011	0.0684821	At1g71950	expressed protein similar to Pi starvation-induced protein GB:BAA06151 from [Nicotiana tabacum]
-0.558688	0.193044	0.152555	0.256871	0.578605	0.523956	0.889647	0.621918	0.130192	2.49312	0.269908	0.00384012	-0.325	0.120208	0.162853	-0.0233333	0.213854	0.867547	0.26	0.156205	0.102202	1.97	0.667757	0.0362301	At1g72110	expressed protein
1.75916	2.49013	0.345692	1.59809	0.650851	0.0512321	5.27445	1.18923	0.0165365	4.56957	1.48318	0.0332316	1.54	0.10583	0.00157048	3.72	0.208087	0.00104136	4.60333	0.606163	0.00573016	5.09	1.04312	0.0137122	At1g72290	trypsin and protease inhibitor family protein / Kunitz family protein similar to water-soluble chlorophyll protein [Raphanus sativus var. niger] GI:16945735; BnD22 drought induced protein [Brassica napus] GI:17813; contains Pfam profile PF00197: Trypsin and protease inhibitor
0.13245	1 replica hybridized	-	0.312645	0.553701	0.430397	1.26318	0.345335	0.0243585	0.402098	1 replica hybridized	-	-0.03	-	-	0.473333	0.28746	0.104096	0.98	0.216564	0.015891	0.866667	0.265769	0.0299453	At1g72410	COP1-interacting protein-related similar to COP1-Interacting ProteinI 7 (CIP7) [Arabidopsis thaliana] GI:3327870
-0.243926	1 replica hybridized	-	-0.0966757	0.144122	0.359341	0.946547	0.343299	0.0410111	0.341037	1 replica hybridized	-	-0.13	0.0141421	0.0488745	0.263333	0.205508	0.156658	0.81	0.338083	0.0534567	1.31667	0.439356	0.0351695	At1g72420	chaperone-related similar to Complex I intermediate-associated protein 30; mitochondrial precursor (CGI-65) (Swiss-Prot:Q9Y375) [Homo sapiens]; similar to Probable complex I intermediate-associated protein 30 (Swiss-Prot:Q9LQI7) [Arabidopsis thaliana]
-0.0652934	0.680009	0.883207	-0.106903	0.328494	0.627806	1.02035	0.186972	0.0108115	-0.11045	0.484737	0.730475	0.4	0.911482	0.526575	-0.00666667	0.336204	0.975721	0.0933333	0.337095	0.67886	-0.0266666	1.05462	0.969047	At1g72630	expressed protein
0.0462618	0.0466195	0.394141	0.66417	0.975236	0.357527	3.69155	0.561968	0.00767268	2.47152	0.69162	0.0250572	0.035	0.00707107	0.0903345	0.656667	0.381881	0.0966628	1.17667	0.533042	0.0621018	3.37667	0.629312	0.0113807	At1g73090	expressed protein
0.146841	1 replica hybridized	-	0.0277476	0.039241	0.5	1.32702	0.388734	0.0271388	not hybridized	-	-	-0.06	-	-	0.25	0.0848528	0.149953	0.613333	0.310215	0.0757152	1.12667	0.641275	0.0931459	At1g73150	DNA-binding bromodomain-containing protein contains bromodomain; INTERPRO:IPR001487
0.42841	0.791291	0.447368	1.44744	1.16835	0.16548	3.98662	0.954769	0.0185672	3.73536	0.959418	0.0211429	0.953333	0.273922	0.0264334	3.03667	0.435928	0.00679935	4.24333	0.574659	0.00605794	4.67333	0.0709459	7.68122e-05	At1g73325	trypsin and protease inhibitor family protein / Kunitz family protein similar to Dr4 [Arabidopsis thaliana] GI:469114; contains Pfam profile PF00197: Trypsin and protease inhibitor
-0.050023	0.390336	0.844943	0.603116	0.131713	0.0145418	1.04569	0.265249	0.0207657	0.502638	0.194653	0.0458886	0.536667	0.41065	0.151915	0.676667	0.061101	0.00270682	0.373333	0.0862168	0.017317	0.65	0.648614	0.224742	At1g73700	MATE efflux family protein similar to ripening regulated protein DDTFR18 [Lycopersicon esculentum] GI:12231296; contains Pfam profile: PF01554 uncharacterized membrane protein family
0.325336	0.638879	0.470808	0.129324	0.315513	0.548128	1.88149	0.200426	0.00362998	1.33837	0.353939	0.0225412	0.28	0.262298	0.205707	0.13	0.21166	0.398861	1.62667	0.176163	0.00388662	1.38667	0.448367	0.033128	At1g74100	sulfotransferase family protein similar to SP|P52837 Flavonol 4'-sulfotransferase (EC 2.8.2.-) (F4-ST) {Flaveria chloraefolia}; contains Pfam profile PF00685: Sulfotransferase domain
-0.153005	0.178244	0.438667	0.263432	0.765237	0.611356	1.2476	0.778971	0.109796	1.35835	0.759881	0.240622	-0.03	-	-	1.37	0.371618	0.0236593	0.6	0.334066	0.0896543	2.13667	0.676782	0.0318535	At1g74950	expressed protein
-0.267411	0.0261598	0.0439672	0.563049	0.682827	0.28652	2.30417	0.40417	0.00999911	0.876526	0.594517	0.124223	0.145	0.0494975	0.150783	0.526667	0.376475	0.136341	1.4	0.7494	0.0836943	1.94	0.471275	0.0191089	At1g75470	purine permease-related contains Pfam profile PF03151: Domain of unknown function; DUF250; low similarity to purine permease [Arabidopsis thaliana] GI:7620007
-0.471492	0.674735	0.349784	-0.380694	0.267758	0.131112	1.01732	0.0125815	7.524e-05	-0.555535	0.50506	0.198825	-0.0266667	0.686319	0.952467	-0.293333	0.593492	0.482156	0.483333	0.330807	0.12706	-0.136667	1.02256	0.838461	At1g79650	DNA repair protein RAD23; putative similar to DNA repair by nucleotide excision (NER) RAD23 protein; isoform II GI:1914685 from [Daucus carota]; contains Pfam profiles PF00240: Ubiquitin family; PF00627: UBA/TS-N domain
0.011553	0.53565	0.980588	0.996691	1.16553	0.277417	0.701368	1.27806	0.442651	1.83056	0.534874	0.0274988	-0.195	1.59099	0.890738	2.44667	0.395769	0.00860947	0.366667	0.272274	0.144894	1.49333	1.18938	0.161675	At1g79920	heat shock protein 70; putative / HSP70; putative contains Pfam profile: PF00012 Heat shock hsp70 proteins; similar to heat-shock proteins GB:CAA94389; GB:AAD55461 [Arabidopsis thaliana]
0.827361	1.17212	0.346001	-0.00559248	0.611088	0.986729	1.2376	0.596734	0.0691852	0.484679	0.472919	0.217062	0.5	0.954096	0.459851	1.05333	0.0971253	0.00282209	0.55	0.298664	0.085827	0.71	0.661891	0.204287	At1g80420	DNA repair protein; putative (XRCC1) identical to putative DNA repair protein XRCC1 [Arabidopsis thaliana] GI:11181954; contains Pfam domain; PF00533: BRCA1 C Terminus (BRCT) domain
-0.0840437	0.308271	0.683287	0.116799	0.632048	0.77314	2.26261	0.371411	0.00888796	1.97226	0.0243855	5.42093e-05	0.02	0.690217	0.964534	0.896667	0.309246	0.0374362	1.52	0.43715	0.0264807	2.28667	0.525198	0.0171335	At1g80760	major intrinsic family protein / MIP family protein contains Pfam profile: MIP PF00230
-0.803033	0.133138	0.00903848	0.389852	0.813258	0.491818	1.21228	0.244149	0.0131241	0.465465	0.058406	0.00551526	-0.523333	0.338428	0.1157	1.62667	0.386954	0.0183451	0.71	0.615386	0.183728	1.44	0.468615	0.0335353	At1g80920	DNAJ heat shock N-terminal domain-containing protein similar to SP|Q05646 Chaperone protein dnaJ Erysipelothrix rhusiopathiae; SP|P45555 Chaperone protein dnaJ (HSP40) Staphylococcus aureus; contains Pfam profile PF00226 DnaJ domain
-0.129007	1.13698	0.898709	0.155712	0.363251	0.536332	0.418918	0.126646	0.0304823	1.11359	0.215006	0.0117911	-0.0833333	1.82965	0.944304	0.82	0.68942	0.175564	1.54667	0.270617	0.010051	1.13333	0.414769	0.0418619	At2g02130	plant defensin-fusion protein; putative (PDF2.3) plant defensin protein family member; personal communication; Bart Thomma (Bart.Thomma@agr.kuleuven.ac.be)
-2.12855	1 replica hybridized	-	0.399266	1.16543	0.615502	not hybridized	-	-	1.15941	0.42457	0.0420962	-0.47	-	-	-1.08	0.692893	0.114179	not hybridized	-	-	0.43	0.551543	0.46897	At2g02280	hypothetical protein low similarity to SKP1 interacting partner 3 [Arabidopsis thaliana] GI:10716951
0.0207598	0.169721	0.851847	0.0766378	0.0574145	0.137433	1.26032	0.123015	0.00315541	1.4525	0.150729	0.00345916	0.0833333	0.181751	0.510368	0.143333	0.223681	0.38262	0.543333	0.134288	0.0197605	1.02	0.576888	0.092128	At2g02580	cytochrome P450 family protein
0.133827	0.360017	0.585652	0.500895	1.13788	0.524118	3.31483	0.290156	0.00249961	2.51483	0.159205	0.00138144	0.143333	0.195021	0.330977	0.483333	0.265393	0.0875087	2.01667	0.596853	0.0279779	2.41333	0.734597	0.0295237	At2g03440	nodulin-related similar to Early nodulin 12B precursor (N-12B) (Swiss-Prot:Q40339) [Medicago sativa]
0.040642	1 replica hybridized	-	0.174345	0.224971	0.461464	0.78486	0.854139	0.253607	not hybridized	-	-	not hybridized	-	-	3.11	-	-	0.16	0.278747	0.424892	1.69667	0.372066	0.0156543	At2g06645	expressed protein
0.182233	0.833111	0.741227	0.271243	0.54054	0.478352	2.1564	0.203672	0.00290935	1.06361	0.281107	0.0223505	0.246667	0.566598	0.529511	0.676667	0.36074	0.0830985	1.19	0.32	0.0232659	1.72667	0.794628	0.0639047	At2g07728	expressed protein ; expression supported by MPSS
0.165451	0.43378	0.576764	-0.660164	0.872313	0.318633	2.42613	0.128721	0.000957144	2.47841	0.475119	0.0119025	0.566667	0.976542	0.420702	0.226667	0.579511	0.567973	1.24667	0.535288	0.0563135	2.48	1.18647	0.068542	At2g07785	NADH-ubiquinone oxidoreductase; putative similar to NADH-ubiquinone oxidoreductase chain 1 (EC 1.6.5.3) (Swiss-Prot:Q01300) [Petunia hybrida]
0.26922	0.469072	0.56594	0.53233	0.379264	0.134895	2.10389	0.290902	0.0062795	1.61201	0.27382	0.00949772	-0.00999999	0.933113	0.986876	-0.156667	0.136504	0.185162	0.986667	0.440151	0.0603885	1.20333	0.24173	0.0131859	At2g10560	hypothetical protein
0.129291	0.0442963	0.0369707	0.642696	0.688039	0.247041	1.70268	0.239709	0.0063874	1.32314	0.511361	0.0458523	0.296667	0.0208167	0.00163718	1.47	0.145258	0.00323901	2.35	0.0692821	0.000289599	2.50333	0.374477	0.00737677	At2g11490	hypothetical protein
0.0529489	1 replica hybridized	-	0.574213	1.03774	0.439612	3.26417	0.701708	0.0150841	3.60585	0.249943	0.00158876	not hybridized	-	-	0.493333	0.582266	0.27994	0.996667	0.666658	0.122359	4.45667	0.471204	0.00370559	At2g12900	hypothetical protein similar to transcription factor(bZIP family) VSF-1 GI:3425907 from [Lycopersicon esculentum]
0.473102	0.761403	0.541037	-0.0862108	0.666069	0.842154	1.31184	0.40305	0.0302154	1.75643	0.378901	0.0150496	-0.15	-	-	0.203333	0.453689	0.518819	0.386667	0.135769	0.0387254	1.65333	0.516753	0.0310541	At2g13450	hypothetical protein similar to zinc finger protein [Arabidopsis thaliana] GI:976277
-0.449111	0.114494	0.113542	-0.00373856	0.428615	0.990474	1.08102	0.103777	0.00311907	0.353131	0.273821	0.152136	0.0733333	0.652865	0.863714	-0.03	0.164621	0.782166	0.186667	0.167432	0.193221	0.553333	0.295691	0.0834463	At2g13510	hypothetical protein low similarity to zinc finger protein [Arabidopsis thaliana] GI:976277
-0.174806	0.567211	0.646868	0.0451814	0.41002	0.862785	1.54337	0.310853	0.0132551	1.51635	0.382493	0.0205809	0.06	0.153948	0.569225	0.33	0.341174	0.235857	1.93	0.345977	0.0105426	1.98333	0.608715	0.0299934	At2g14100	cytochrome P450 family protein contains Pfam profile PF00067: Cytochrome P450
-0.0951152	0.440679	0.811396	0.0579872	0.174337	0.636483	1.52025	0.696507	0.0632382	1.47963	1.0099	0.12615	-0.02	0.629841	0.961139	0.603333	0.0776745	0.00547949	1.22333	0.220303	0.0106379	2.23	0.554617	0.0200019	At2g14750	adenylylsulfate kinase 1 (AKN1) identical to adenylylsulfate kinase 1; chloroplast precursor (APS kinase; Adenosine-5'phosphosulfate kinase; ATP adenosine-5'- phosphosulfate 3'-phosphotransferase) [Arabidopsis thaliana] SWISS-PROT:Q43295
-0.0439622	0.119114	0.69375	0.803846	1.2266	0.374637	1.82804	0.508182	0.024519	2.67684	0.376758	0.00648862	0.18	-	-	1.20333	0.965729	0.163578	0.763333	0.47648	0.109044	2.51	0.696348	0.0247088	At2g15045	hypothetical protein
0.127318	0.155887	0.292791	0.307937	0.282179	0.203396	0.576194	0.240091	0.0537119	1.14696	0.275498	0.0186398	0.0466667	0.170978	0.682963	0.396667	0.12741	0.0327121	0.856667	0.185831	0.0153257	1.01	0.153948	0.00765552	At2g15240	UNC-50 family protein contains Pfam profile PF05216: UNC-50 family; contains 5 transmembrane domains; similar to inner nuclear membrane RNA-binding protein unc-50 related protein (GI:2735550) [Rattus norvegicus]
-0.300409	0.40691	0.32932	-0.011278	0.118714	0.861987	1.11794	0.415716	0.0430641	0.152003	1 replica hybridized	-	-0.19	0.190788	0.226688	0.16	0.219317	0.333719	0.943333	0.340196	0.0407221	1.32	0.246374	0.0114139	At2g15327	expressed protein
-1.69736	1.78333	0.24101	0.370173	0.452268	0.292074	1.28823	0.102066	0.00205682	1.02039	0.248537	0.0188073	-0.693333	1.6197	0.535675	0.0733333	0.496622	0.822036	0.92	0.244336	0.0227134	1.12333	0.489524	0.0578613	At2g15960	expressed protein
0.250451	0.770926	0.630305	-0.154053	0.436753	0.606967	1.01855	0.151542	0.00731481	-0.362585	0.367312	0.229789	0.25	0.707672	0.602908	0.00333333	0.177858	0.977052	0.11	0.196977	0.435464	-0.113333	0.795005	0.828006	At2g16630	proline-rich family protein contains proline-rich extensin domains; INTERPRO:IPR002965
-0.0612616	0.432411	0.82904	-0.139066	0.421214	0.632505	1.09126	0.0393626	0.000448594	-0.060121	1 replica hybridized	-	0.01	0.49689	0.975359	0.02	0.21166	0.88504	0.286667	0.0351188	0.00496547	0.393333	0.714586	0.441016	At2g17450	zinc finger (C3HC4-type RING finger) family protein contains Pfam domain; PF00097: Zinc finger; C3HC4 type (RING finger)
0.0509865	0.614459	0.898894	0.162381	0.447231	0.590856	1.52545	0.382138	0.0201185	0.126044	0.139141	0.41372	0.0866667	0.528804	0.8032	0.92	0.14	0.00763073	0.503333	0.479826	0.210872	0.57	0.204206	0.0402191	At2g17695	expressed protein
0.0577386	0.0336459	0.248824	0.644255	0.934308	0.354306	2.99255	0.0787245	0.000242965	2.00826	0.273814	0.00618653	0.113333	0.175594	0.379868	0.873333	0.765528	0.186814	2.16667	0.0472581	0.000158542	2.36667	0.766312	0.033216	At2g17800	Rac-like GTP-binding protein (ARAC1) (ATGP2) identical to Rac-like GTP-binding protein (ARAC1) SP:Q38902 from [Arabidopsis thaliana]
-0.0236	1.31435	0.978014	0.0106187	1.08522	0.988678	-0.975398	0.261526	0.0232845	0.692008	0.530482	0.150461	0.606667	1.83045	0.623887	0.38	0.862786	0.525247	1.23	0.287924	0.0177795	0.743333	1.5068	0.482869	At2g18915	F-box family protein / LOV kelch protein 2 (LKP2) / adagio 2 (ADO2) E3 ubiquitin ligase SCF complex F-box subunit; identical to Adagio 2 GI:13487070 from [Arabidopsis thaliana]; contains Pfam profiles PF01344: Kelch motif and PF00646: F-box domain; identical to cDNA LOV kelch protein 2 GI:18146957; identical to cDNA Adagio 2 (ADO2) GI:13487069
-0.0161197	1 replica hybridized	-	not hybridized	-	-	0.666549	0.751499	0.426062	not hybridized	-	-	not hybridized	-	-	0.36	-	-	not hybridized	-	-	1.97333	0.266521	0.00602561	At2g19110	ATPase E1-E2 type family protein / haloacid dehalogenase-like hydrolase family protein / heavy-metal-associated domain-containing protein similar to cadmium efflux pump protein from Geobacillus stearothermophilus [GI:16753175]; cadmium resistance protein B from Staphylococcus aureus [GI:14020985]; T20K24.13 has been merged with T20K24.12 per suggestion of Dr. Kristian Axelsen (axe@biobase.dk)
0.012824	1 replica hybridized	-	0.0467871	0.0909848	0.467029	1.03474	0.390496	0.0450366	0.827298	0.150295	0.080591	0.13	-	-	-0.323333	0.1823	0.0916313	0.516667	0.159478	0.0303215	0.46	0.391535	0.178833	At2g19400	protein kinase; putative contains protein kinase domain; Pfam:PF00069
0.26593	0.155873	0.250137	0.262229	0.682108	0.570798	2.2974	0.201424	0.00248271	1.98673	0.150547	0.00190605	0.00666667	0.0550757	0.853353	1.21667	0.321299	0.022466	2.70333	0.415251	0.00777345	2.61	0.461844	0.0102767	At2g19540	transducin family protein / WD-40 repeat family protein contains WD-40 repeats (PF00400); similar to Glutamate-rich WD repeat protein (GRWD) (SP:Q9BQ67)[Homo sapiens]
-0.245677	0.759456	0.726852	0.267455	0.414797	0.377788	1.3082	0.0411726	0.000318726	1.46446	0.484929	0.147238	0.273333	0.334863	0.292998	0.496667	0.0680686	0.00620279	0.42	0.127279	0.134386	1	0.238118	0.0183805	At2g19900	malate oxidoreductase; putative similar to NADP-dependent malic enzyme (EC 1.1.1.40) (NADP-ME) (SP:P51615) {Vitis vinifera}
0.117652	1 replica hybridized	-	0.161899	0.431097	0.577382	1.33401	0.127139	0.00284407	not hybridized	-	-	0.14	0.0707107	0.218376	0.276667	0.115036	0.0530813	0.753333	0.206478	0.0241381	0.673333	0.330202	0.0716543	At2g20550	DNAJ chaperone C-terminal domain-containing protein contains Pfam profile PF01556: DnaJ C terminal region; similar to DnaJ-like proteins (GI:6179940) [Nicotiana tabacum] and(GI:11863723) [Lycopersicon esculentum]; similar to DnaJ homolog subfamily B member 1 (Heat shock 40 kDa protein 1) (Heat shock protein 40) (HSP40) (DnaJ protein homolog 1) (HDJ-1) (Swiss-Prot:P25685) [Homo sapiens] and (Swiss…
0.372878	0.0827717	0.0160312	0.340759	0.241983	0.136342	0.367421	0.166802	0.0609602	0.260282	0.132717	0.0741799	-0.0533333	0.293995	0.783109	0.28	0.192873	0.128398	1.07333	0.0723418	0.00151079	0.83	0.072111	0.00250663	At2g20700	expressed protein
0.228269	1 replica hybridized	-	0.260528	1 replica hybridized	-	1.29473	0.485343	0.0436443	1.14842	0.378548	0.0338181	0	-	-	0.0266667	0.125033	0.74727	0.265	0.176777	0.280591	1.4	0.466047	0.0350104	At2g20835	expressed protein
0.0297807	0.161934	0.780267	0.179165	0.719987	0.707719	1.00509	0.111522	0.00415711	-0.399293	0.573726	0.351171	0.103333	0.546291	0.774311	-0.0566667	0.275379	0.755617	-0.02	0.034641	0.42265	0.07	0.937923	0.908973	At2g21160	translocon-associated protein alpha (TRAP alpha) family protein contains Pfam profile: PF03896 translocon-associated protein (TRAP); alpha subunit
0.332323	0.423071	0.466594	0.171718	0.740671	0.725271	-0.709783	0.111419	0.00832752	0.87742	0.189483	0.0974529	-0.0533333	0.317228	0.798323	0.333333	0.499032	0.36681	1.01333	0.136137	0.00596252	0.696667	1.15362	0.405354	At2g21200	auxin-responsive protein; putative similar to small auxin-up regulated protein SAUR (GI:3043536) [ Raphanus sativus]
0.273632	0.162122	0.0998013	0.0075593	0.358772	0.977052	1.04192	0.0918663	0.00257875	0.064748	0.0694258	0.385502	-0.0466667	0.1823	0.700838	-0.28	0.445084	0.389668	-0.0266667	0.12741	0.751692	0.13	0.603075	0.744738	At2g22470	arabinogalactan-protein (AGP2) identical to gi|3883122|gb|AAC77824; supported by cDNA gi|3883121|gb|AF082299
-0.112452	0.865531	0.884319	0.293551	0.269062	0.197676	0.322482	0.375227	0.277194	0.944821	0.836436	0.189557	-0.00333333	0.312623	0.986942	0.51	0.415812	0.16758	0.466667	0.277909	0.100677	1.21667	0.170392	0.00647439	At2g23010	serine carboxypeptidase S10 family protein similar to serine carboxypeptidase I precursor (SP:P37890) [Oryza sativa]
0.273854	0.462266	0.412735	0.404651	0.515399	0.308391	1.56276	0.34269	0.0154283	0.66095	0.177686	0.0228386	0.14	0.087178	0.1086	0.333333	0.480139	0.352232	0.946667	0.0873689	0.00282718	1.16	0.736953	0.11232	At2g25200	expressed protein
-0.185304	0.399273	0.630238	0.86243	0.613437	0.135412	1.37677	0.208106	0.00765584	1.9808	0.492071	0.0200261	0.00333334	0.237978	0.982848	0.43	0.147309	0.0369647	0.52	0.28	0.0845676	1.20333	0.0404145	0.000375783	At2g26510	xanthine/uracil permease family protein contains Pfam profile: PF00860 permease family
-0.694464	1.78612	0.679947	1.50144	1 replica hybridized	-	1.07944	0.0518044	0.000799224	0.592547	0.232677	0.0467234	0.266667	0.403774	0.371111	0.655	0.106066	0.0725793	0.86	0	0	0.34	0.209523	0.106705	At2g27410	hypothetical protein contains Pfam profile PF03754: Domain of unknown function (DUF313)
-0.0931094	1 replica hybridized	-	0.235447	0.320583	0.333967	2.35597	0.384199	0.00883814	0.724781	0.537876	0.310776	not hybridized	-	-	0.136667	0.100664	0.143039	0.61	0.379868	0.10861	1.05667	0.40501	0.0456438	At2g28870	expressed protein
0.778382	0.788792	0.395822	1.10202	0.722179	0.11856	0.668434	0.466443	0.130066	0.747014	0.456058	0.105986	0.136667	0.706706	0.769528	0.536667	0.144684	0.0233811	1.08333	0.0404145	0.000463583	0.113333	0.146401	0.311972	At2g29390	sterol 4-alpha-methyl-oxidase 1 (SMO1) nearly identical to sterol 4-alpha-methyl-oxidase GI:16973469 from [Arabidopsis thaliana]; identical to cDNA sterol 4-alpha-methyl-oxidase (SMO) partial cds; GI:16973431
-0.308008	1.08664	0.757291	0.577919	0.357448	0.108022	0.902087	0.378392	0.053032	1.10713	0.426057	0.0455986	0.09	1.16116	0.905497	1.21	0.396863	0.034038	1.42	0.348281	0.0194686	1.64	0.59808	0.0415855	At2g29450	glutathione S-transferase (103-1A) identical to Swiss-Prot:P46421 glutathione S-transferase 103-1A [Arabidopsis thaliana]
-0.118941	1 replica hybridized	-	0.0248377	0.323536	0.913062	0.142935	0.458531	0.641105	1.09858	0.28933	0.0222898	0	0.0424264	1	0.386667	0.506393	0.316961	0.903333	0.195533	0.0152614	1.09667	0.663651	0.103469	At2g29525	expressed protein
-0.171131	0.282153	0.548654	0.541162	1.34762	0.557456	1.73994	0.646672	0.0432375	1.59863	0.393137	0.0195053	not hybridized	-	-	0.56	0.504777	0.194613	0.57	-	-	1.16	0.407799	0.0388134	At2g29530	mitochondrial import inner membrane translocase (TIM10) identical to mitochondrial import inner membrane translocase subunit Tim10 [Arabidopsis thaliana] Swiss-Prot:Q9ZW33; contains Pfam domain; PF02953: Tim10/DDP family zinc finger
not hybridized	-	-	-0.0461436	0.546267	0.888687	-0.877874	0.433044	0.213523	not hybridized	-	-	not hybridized	-	-	0.7	0.965971	0.336207	0.863333	0.42548	0.0722922	1.495	0.00707106	0.00212915	At2g29680	cell division control protein CDC6; putative almost identical to DNA replication protein CDC6 GI:18056480 from [Arabidopsis thaliana]; identical to cDNA CDC6 protein (2g29680 gene) GI:18056479
0.349749	0.466045	0.323293	0.120134	0.391665	0.647769	0.836159	0.240119	0.026715	0.935361	0.271454	0.027204	0.0966667	0.38175	0.703789	0.133333	0.193477	0.355007	0.373333	0.125033	0.0354142	1.23667	0.221209	0.0104978	At2g29930	F-box family protein contains F-box domain Pfam:PF00646
0.00327208	0.412252	0.99028	0.550632	1.11153	0.480755	0.854259	0.27934	0.0351089	1.21936	0.460367	0.044129	0.116667	0.342394	0.614873	0.833333	0.361156	0.0572815	0.806667	0.125831	0.00801342	0.83	0.153948	0.011274	At2g30300	nodulin-related weak similarity to nodule-specific protein Nlj70 [Lotus japonicus] GI:3329366
0.83872	1.27599	0.372915	-0.175292	0.406815	0.536747	2.95284	0.363778	0.00491765	1.9872	0.521775	0.0222595	0.193333	0.185831	0.213338	0.406667	0.546016	0.32608	2.52	0.0866025	0.000393443	2.38667	0.725282	0.0294307	At2g30860	glutathione S-transferase; putative identical to GB:Y12295
0.514234	0.784747	0.374089	0.249302	1.07194	0.72502	3.86304	0.356394	0.00282506	3.35895	0.280761	0.00234199	0.31	0.4996	0.394942	0.143333	0.520032	0.680163	2.53333	0.6787	0.0230991	2.85	0.762955	0.0230651	At2g31083	Clavata3 / ESR-Related-5 (CLE5) CLAVATA3/ESR-Related 5 (CLE5)
0.150852	0.340087	0.522635	0.173223	0.22923	0.319432	1.77974	0.210552	0.00460752	1.2388	0.177867	0.00663219	-0.153333	0.396274	0.571755	0.0633333	0.128582	0.483459	0.48	0.155242	0.0331432	0.836667	0.296704	0.0394556	At2g31850	expressed protein
-0.490449	0.98705	0.48014	-0.065974	0.387981	0.803769	1.09429	0.16384	0.00756316	0.465096	0.439608	0.207939	0.316667	0.570993	0.438126	0.483333	0.270986	0.0907438	0.54	0.375899	0.130614	1.13	0.531131	0.066392	At2g32235	expressed protein
not hybridized	-	-	1.43134	1 replica hybridized	-	2.51355	0.506611	0.0133214	3.85622	0.113161	0.000296949	not hybridized	-	-	1.77	0.93	0.0809998	0.505	0.756604	0.518359	3.79	0.305123	0.0021535	At2g32880	meprin and TRAF homology domain-containing protein / MATH domain-containing protein low similarity to ubiquitin-specific protease 12 [Arabidopsis thaliana] GI:11993471; contains Pfam profile PF00917: MATH domain
-0.132097	0.377458	0.606045	0.722263	0.788874	0.255871	1.86923	0.870391	0.065451	2.09546	0.338233	0.00853338	0.14	0.0754983	0.0847914	1.33	0.250599	0.0116281	1.29667	0.420634	0.0333338	1.71333	0.863095	0.0751745	At2g33340	transducin family protein / WD-40 repeat family protein contains 5 WD-40 repeats (PF00400); similar to cell cycle control protein cwf8 (SP:O14011) [Schizosaccharomyces pombe (Fission yeast)]
-0.462084	1.48636	0.736301	-0.131174	0.724814	0.786368	0.681378	0.251166	0.0428604	1.10515	0.461646	0.0531969	0.283333	0.695294	0.553441	1.22667	0.607399	0.0729037	1.85333	0.392471	0.0146211	2.39333	0.47543	0.0128996	At2g33380	calcium-binding RD20 protein (RD20) induced by abscisic acid during dehydration PMID:10965948; putative transmembrane channel protein PMID:10965948; identical to GI:10862968 [Arabidopsis thaliana]; contains EF-hand domain
0.272418	0.552976	0.483392	-0.0922753	0.394497	0.72053	1.49472	0.249749	0.00891262	0.825237	0.199979	0.019893	-0.0766667	0.735278	0.873326	0.1	0.407799	0.712362	0.226667	0.237136	0.239642	0.86	0.818535	0.2104	At2g33490	hydroxyproline-rich glycoprotein family protein Common family member:At3g26910 [Arabidopsis thaliana]
-0.806197	1.18659	0.360367	-0.48981	0.8766	0.43426	1.24249	0.362991	0.0273488	-0.822028	0.600141	0.139916	-0.463333	0.800021	0.421451	-0.77	0.592706	0.153335	1.01	0.202978	0.0131968	-0.33	1.17936	0.67581	At2g34420	chlorophyll A-B binding protein / LHCII type I (LHB1B2) identical to GB:X64460 photosystem II type I chlorophyll a/b binding protein [Arabidopsis thaliana] GI:16364
0.0396857	0.792159	0.938758	0.502	0.992935	0.472296	-0.378901	0.29115	0.152129	0.597124	0.516136	0.184889	0.85	0.339411	0.175191	-0.123333	0.514814	0.718458	1.22	0.183303	0.00744098	0.636667	1.18391	0.449956	At2g35410	33 kDa ribonucleoprotein; chloroplast; putative / RNA-binding protein cp33; putative similar to SP|P19684 33 kDa ribonucleoprotein; chloroplast precursor {Nicotiana sylvestris}; contains InterPro entry IPR000504: RNA-binding region RNP-1 (RNA recognition motif) (RRM)
0.22741	1 replica hybridized	-	0.651683	0.813723	0.298558	-0.0150972	0.477868	0.95701	1.297	0.330408	0.0204556	-0.0666667	0.168622	0.564186	-0.106667	0.145717	0.332464	0.236667	0.188768	0.162034	0.826667	0.649333	0.158243	At2g36080	DNA-binding protein; putative strong similarity to DNA-binding proteins from [Arabidopsis thaliana] RAV1 GI:3868857; RAV2 GI:3868859; contains Pfam profile PF02362: B3 DNA binding domain
0.0843089	0.218776	0.682334	0.12101	0.12785	0.237999	1.33049	0.382609	0.0264441	0.974383	1.0214	0.239089	0.11	-	-	0.0666667	0.125033	0.453233	0.48	0.326956	0.126068	0.175	0.275772	0.534378	At2g36250	chloroplast division protein FtsZ (FtsZ2-1) identical to chloroplast division protein AtFtsZ2-1 [Arabidopsis thaliana] GI:15636809; plastid division protein FtsZ [Arabidopsis thaliana] GI:14195704
0.175684	0.423485	0.547027	-0.0356866	0.278871	0.841673	0.519713	0.181397	0.0391217	0.847424	0.144371	0.00972966	0.0466667	0.722103	0.921096	0.31	0.545619	0.428824	1.83	0.335112	0.0109938	1.12333	0.196044	0.0100004	At2g36880	S-adenosylmethionine synthetase; putative similar to S-adenosylmethionine synthetase 3 (Methionine adenosyltransferase 3; AdoMet synthetase 3) [Lycopersicon esculentum] SWISS-PROT:P43282
-0.0395039	0.138592	0.756061	-0.1231	0.343521	0.598229	1.02555	0.311425	0.0299201	1.96968	0.209349	0.00382454	-0.14	0.0655744	0.0659745	0.453333	0.330051	0.14041	1.17	0.538424	0.0639002	2.04667	0.25658	0.00519797	At2g37150	zinc finger (C3HC4-type RING finger) family protein contains Pfam profile: PF00097 zinc finger; C3HC4 type (RING finger)
0.0152091	0.157578	0.913637	-0.0241557	0.237183	0.879077	1.60093	0.428982	0.0235306	0.304905	0.326142	0.243509	-0.0733333	0.090185	0.29435	-0.163333	0.306649	0.45363	1.28	0.355106	0.0247082	1.49333	0.0288675	0.000124538	At2g38090	myb family transcription factor contains Pfam profile: PF00249 myb-like DNA-binding domain
0.381599	0.521029	0.488818	0.559571	0.893008	0.391328	2.95731	0.67261	0.0169698	1.96266	0.273858	0.00627332	0.1	0.141421	0.5	1.65	0.603573	0.0418252	2.38667	0.421228	0.0102242	2.38667	0.720023	0.0290238	At2g38150	alpha 1;4-glycosyltransferase family protein / glycosyltransferase sugar-binding DXD motif-containing protein low similarity to alpha-1;4-N-acetylglucosaminyltransferase; Homo sapiens [gi:5726306]; Gb3 synthase; Rattus norvegicus [gi:9082162] ; contains Pfam profiles PF04572: Alpha 1;4-glycosyltransferase conserved region; PF04488: Glycosyltransferase sugar-binding region containing DXD motif
0.265461	1 replica hybridized	-	0.34041	0.43359	0.310275	1.79717	0.54009	0.0288272	0.153623	1 replica hybridized	-	0.03	-	-	0.11	0.098995	0.360791	0.39	0.141067	0.0409514	0.63	0.276225	0.0585123	At2g38680	pyrimidine 5'-nucleotidase family protein / uridine monophosphate hydrolase-1 (UMPH-1) family protein similar to pyrimidine 5'-nucleotidase [Homo sapiens] GI:11245474; contains Pfam profile PF05822: Pyrimidine 5'-nucleotidase (UMPH-1)
0.373678	1 replica hybridized	-	0.33866	0.458636	0.490355	not hybridized	-	-	1.99755	0.981688	0.213409	0.206667	0.3177	0.376877	0.48	0.504777	0.241306	1.935	0.346482	0.080179	3.12667	0.523195	0.0092048	At2g38750	annexin 4 (ANN4) nearly identical to annexin (AnnAt4) [Arabidopsis thaliana] GI:6503084; contains Pfam profile PF00191: Annexin
-0.114335	0.13915	0.452382	0.237384	0.333621	0.340127	0.625631	0.0859592	0.00608369	0.647728	0.453345	0.291238	0.00999999	0.25865	0.952702	0.483333	0.289194	0.101491	0.316667	0.159478	0.0751383	1.09	0.180278	0.00899535	At2g39120	expressed protein
-0.061628	0.605174	0.876237	2.17388	2.00174	0.201024	5.58377	1.25648	0.0165436	4.89068	0.844156	0.00984484	0.193333	0.197315	0.231771	3.2	0.868159	0.023667	3.51	0.907138	0.0215474	4.87333	0.236714	0.000785528	At2g39310	jacalin lectin family protein similar to myrosinase-binding protein homolog [Arabidopsis thaliana] GI:2997767; contains Pfam profile PF01419 jacalin-like lectin domain
0.640041	0.913062	0.348604	1.89738	1.91474	0.228468	5.5394	1.14679	0.0139451	4.82066	1.0967	0.0167251	0.763333	0.35949	0.0666269	3.38333	0.466083	0.0062664	4.6	0.51643	0.00417503	5.37333	0.39425	0.00178965	At2g39330	jacalin lectin family protein similar to myrosinase-binding protein homolog [Arabidopsis thaliana] GI:2997767; myrosinase binding protein [Brassica napus] GI:1711296; contains Pfam profile PF01419 jacalin-like lectin domain
-0.0403917	0.785445	0.937142	-0.0424065	0.156698	0.700747	0.251392	0.106818	0.0571071	0.844338	0.255483	0.0289392	0.05	0.441928	0.862743	0.83	0	0	0.756667	0.184481	0.019244	2.25	0.419046	0.0113654	At2g40925	F-box family protein contains F-box domain Pfam:PF00646
-0.187464	0.889583	0.750096	0.377616	1.29557	0.663891	-0.710425	0.323892	0.0631093	0.695349	0.117775	0.0774752	0.943333	0.735278	0.156358	0.796667	1.60207	0.479843	1.26333	0.118462	0.00291809	0.78	2.01293	0.571252	At2g41120	expressed protein
-0.268582	0.260221	0.382387	-0.254381	0.1365	0.0886268	1.09208	0.25836	0.0180446	1.42567	0.337126	0.018313	0.23	0.06245	0.0237044	0.493333	0.359212	0.140435	0.896667	0.440946	0.072011	1.77667	0.290057	0.00876786	At2g41470	embryo-specific protein-related similar to embryo-specific protein 3 (ATS3) [Arabidopsis thaliana] GI:3335171
0.112545	0.0220776	0.0877462	0.330151	0.10159	0.0323371	0.852975	0.355116	0.0530779	0.661049	0.27694	0.181588	0.0166667	0.310859	0.934477	0.5	0.268514	0.0841733	0.98	0.153948	0.00812561	1.41	0.108166	0.00195592	At2g42320	nucleolar protein gar2-related contains weak similarity to Swiss-Prot:P41891 protein gar2 [Schizosaccharomyces pombe]
0.514573	1 replica hybridized	-	0.233365	0.299734	0.316899	0.271492	0.477197	0.428713	0.639811	0.286515	0.0605151	-0.146667	0.190351	0.313672	0.196667	0.266333	0.329242	0.22	0.147986	0.123499	1.03667	0.349476	0.035857	At2g42360	zinc finger (C3HC4-type RING finger) family protein contains Pfam domain; PF00097: Zinc finger; C3HC4 type (RING finger)
-0.280955	1.13491	0.709848	0.106757	0.935669	0.862025	-0.99139	0.362102	0.0411114	0.256326	0.421853	0.402238	0.353333	1.72605	0.756813	-0.00999999	0.697639	0.982447	1.26	0.225389	0.0104983	0.236667	1.42858	0.801153	At2g42720	F-box family protein contains F-box domain Pfam:PF00646
-0.302827	0.53567	0.570645	0.246107	0.152201	0.11261	0.802963	1 replica hybridized	-	1.88795	0.444112	0.0177764	not hybridized	-	-	0.59	0.79196	0.483396	not hybridized	-	-	1.285	0.219203	0.0764215	At2g43520	trypsin inhibitor; putative similar to SP|P26780 Trypsin inhibitor 2 precursor (MTI-2) {Sinapis alba}
-0.34559	1.50079	0.799578	0.669572	0.678188	0.231633	1.41134	0.419883	0.0283557	2.11735	0.530505	0.020464	0.36	0.3995	0.258952	1.69667	0.890749	0.0808845	1.07333	0.200083	0.0113858	2.21	0.829277	0.0438692	At2g43530	trypsin inhibitor; putative similar to SP|P26780 Trypsin inhibitor 2 precursor (MTI-2) {Sinapis alba}
-0.090158	0.182898	0.61243	1.34379	1.03889	0.15478	3.46958	0.928857	0.0228685	3.60363	0.669453	0.0113571	0	0.113137	1	2.22667	1.0055	0.0617441	1.58333	0.187705	0.0046521	3.56333	0.210079	0.00115659	At2g43910	thiol methyltransferase; putative similar to thiol methyltransferase 1 GI:14583119 from [Brassica oleracea]
-1.5656	1 replica hybridized	-	1.00919	1.41743	0.496833	2.37457	0.559431	0.0178309	3.09128	0.344102	0.00413214	not hybridized	-	-	0.15	-	-	0.286667	0.384231	0.325443	2.63333	0.445009	0.00938551	At2g44220	expressed protein and genefinder contains Pfam profile PF03080: Arabidopsis proteins of unknown function
0.550657	0.653954	0.282087	0.178663	0.513994	0.607395	1.42446	0.270042	0.0119631	1.50653	0.133483	0.00263754	0.163333	0.349333	0.503069	0.696667	0.326548	0.0660611	0.726667	0.325628	0.0608856	0.91	0.292062	0.0326627	At2g44630	kelch repeat-containing F-box family protein similar to SKP1 interacting partner 6 [Arabidopsis thaliana] GI:10716957; contains Pfam profiles PF00646: F-box domain; PF01344: Kelch motif
-0.807129	0.610179	0.149055	-0.275882	0.324014	0.283344	1.11345	0.156965	0.00661611	0.548196	0.192058	0.0395057	-0.363333	0.225019	0.107606	0.0133333	0.0550757	0.715732	0.993333	0.495412	0.0738461	1.15333	0.440946	0.0454292	At2g44670	senescence-associated protein-related similar to senescence-associated protein SAG102 (GI:22331931) [Arabidopsis thaliana];
-0.0505431	0.0714787	0.5	0.0295315	0.251113	0.857466	0.427963	0.0472427	0.00442601	0.991343	0.0599978	0.00122517	-0.103333	0.577264	0.78585	0.0566667	0.142945	0.56324	1.04333	0.130512	0.00517547	0.683333	0.0472582	0.00159049	At2g44820	expressed protein
1.38265	1 replica hybridized	-	1.12384	0.889741	0.159292	-0.349182	0.350682	0.230831	0.0455512	0.279358	0.798556	0.416667	0.635085	0.373628	1.23333	0.47648	0.0463221	0.25	0.212132	0.344042	-0.36	0.825288	0.528784	At2g44830	protein kinase; putative similar to protein kinase PVPK-1 [Phaseolus vulgaris] SWISS-PROT:P15792
-0.0308524	0.0243838	0.324431	0.446104	0.596593	0.32318	1.92392	0.768455	0.0492402	0.843783	0.170985	0.0136059	-0.28	0.274955	0.21981	0.22	0.166433	0.149219	1.00667	0.348473	0.0376991	0.86	0.34	0.0483527	At2g45910	protein kinase family protein / U-box domain-containing protein contains Pfam profiles PF00069 Eukaryotic protein kinase domain; PF04564: U-box domain; supported by tandem duplication of (GI:3386604) (TIGR_Ath1:At2g45920) [Arabidopsis thaliana]
0.0774045	1 replica hybridized	-	0.0957305	0.345088	0.66555	1.59527	0.216762	0.00598994	0.777085	0.52191	0.123134	0.535	0.176777	0.146122	0.24	0.334066	0.339422	1.64667	0.270617	0.00888299	1.88	0.90835	0.0697704	At2g46650	cytochrome b5; putative similar to cytochome b5 GI:2695711 from [Olea europaea]
-0.254234	1.52919	0.852989	0.371146	0.375983	0.226131	1.24624	0.241546	0.0123334	1.24565	0.231607	0.0115984	-0.0233333	1.12509	0.974608	0.506667	0.424421	0.174595	0.395	0.0494975	0.0562624	1.07333	0.388887	0.0410804	At2g47470	thioredoxin family protein similar to protein disulfide isomerase [Dictyostelium discoideum] GI:2627440; contains Pfam profile: PF00085 Thioredoxin
-0.304054	0.624747	0.487993	0.0834267	0.116785	0.353856	1.02457	0.192934	0.0117679	0.580928	0.0807289	0.00628196	-0.156667	0.442756	0.602365	0.52	0.242487	0.0654493	1.49333	0.436616	0.0273319	1.26333	0.196044	0.00793158	At2g47730	glutathione S-transferase 6 (GST6) identical to GB:X95295. Based on identical cDNA hits; the translation is now 40 AAs longer at the N-terminal; and start of exon2 is also corrected.
0.274783	0.532746	0.46593	0.213756	0.666102	0.639588	1.15243	0.125428	0.00389473	-0.624954	0.333217	0.08429	0.005	1.393	0.996768	0.253333	0.240069	0.209105	0.236667	0.0723418	0.0297613	-0.05	1.01769	0.939936	At3g01020	iron-sulfur cluster assembly complex protein; putative similar to ISCU2 (GI:11545707) [Homo sapiens]; similar to NIFU-like protein (GI:15919270) [Cowdria ruminantium]
-0.226418	0.759924	0.746125	0.180157	0.237625	0.316915	1.1742	0.356216	0.0296667	0.697222	0.48363	0.131763	0.15	0.0141421	0.0423786	0.21	0.283549	0.328151	0.543333	0.485627	0.192228	0.186667	0.061101	0.0339082	At3g01185	hypothetical protein
-0.948902	1.60995	0.4147	0.495611	0.838047	0.413081	1.60149	0.394056	0.0193825	1.86365	0.365803	0.0126359	-0.0366667	0.499733	0.910498	1.49333	0.325013	0.015425	1.05667	0.201329	0.0118855	2.52	0.216333	0.00244752	At3g01420	pathogen-responsive alpha-dioxygenase; putative similar to pathogen-inducible alpha-dioxygenase [Nicotiana attenuata] GI:12539609; contains Pfam profile PF03098: Animal haem peroxidase
-0.27974	0.522093	0.451358	-0.145778	0.339494	0.54128	0.710946	0.13482	0.0117579	0.409625	0.34496	0.176977	-0.103333	0.265769	0.570066	-0.106667	0.592818	0.784793	1.29	0.176918	0.0062113	0.693333	0.0945163	0.00613756	At3g01670	expressed protein
0.386627	0.554714	0.350752	-0.116631	0.395476	0.660226	1.06424	0.0261506	0.000245584	0.322887	0.195856	0.10335	0.183333	0.568712	0.63277	0.136667	0.104083	0.150795	0.196667	0.110151	0.0905841	0.546667	0.365011	0.122002	At3g01730	expressed protein
-0.236703	0.424118	0.574629	-0.277587	0.270248	0.214425	1.0852	0.330975	0.0292717	0.00645947	0.306484	0.973007	0.0433333	0.693422	0.923686	0.68	0.043589	0.00136686	0.503333	0.465224	0.201795	1.00333	0.629153	0.109884	At3g01930	nodulin family protein similar to nodulin-like protein [Arabidopsis thaliana] GI:3329368; nodule-specific protein Nlj70 [Lotus japonicus] GI:3329366
0.308061	0.919585	0.620418	-0.162617	0.140964	0.189808	0.190283	0.128667	0.126994	-0.127476	0.175415	0.336086	0.13	0.654752	0.763714	0.71	0.372693	0.0808628	1.78667	0.47606	0.0228572	2.38333	0.685736	0.0265024	At3g01970	WRKY family transcription factor similar to WRKY1 GB:AAC49527 [Petroselinum crispum]
0.0269	0.398073	0.917519	-0.283765	0.474906	0.410106	0.640144	0.254554	0.0492569	0.117192	0.879683	0.83498	-0.0966667	0.457202	0.749319	0.426667	0.425715	0.224712	0.646667	0.280416	0.0573412	2.42333	0.881211	0.0413617	At3g02110	serine carboxypeptidase S10 family protein similar to serine carboxypeptidase II (CP-MII) GB:CAA70815 (SP:P08818) [Hordeum vulgare]
-0.0362202	1 replica hybridized	-	0.376749	0.343305	0.195663	0.627694	0.129943	0.0140592	0.38109	1 replica hybridized	-	not hybridized	-	-	0.436667	0.358515	0.169371	0.596667	0.175594	0.0276764	1.34	0.156205	0.00449905	At3g02190	60S ribosomal protein L39 (RPL39B) similar to ribosomal protein L39 GB:P51424 [Arabidopsis thaliana]
0.183446	1 replica hybridized	-	-0.0710602	0.366551	0.77042	0.756421	0.235309	0.030837	not hybridized	-	-	0.18	0.412189	0.52838	0.746667	0.399541	0.0836434	1.35	0.706612	0.0804546	2.27333	0.312143	0.00622572	At3g02480	ABA-responsive protein-related similar to ABA-inducible protein [Fagus sylvatica] GI:3901016; cold-induced protein kin1 [Brassica napus] GI:167146
0.493154	0.679449	0.491689	0.220102	0.163717	0.317894	1.56565	0.396979	0.0207018	0.657684	0.583859	0.190453	0.21	0.28931	0.335589	0.14	0.308058	0.513662	0.806667	0.493997	0.105579	1.90333	0.74036	0.0469146	At3g03080	NADP-dependent oxidoreductase; putative similar to probable NADP-dependent oxidoreductase (zeta-crystallin homolog) P2 [SP|Q39173][gi:886430]; Arabidopsis thaliana; similar to allyl alcohol dehydrogenase [Nicotiana tabacum] GI:6692816
-0.27821	0.486761	0.426534	-0.229105	0.192519	0.173104	0.936977	0.268817	0.027204	0.573162	0.364615	0.110728	0.00666668	0.46694	0.982517	0.36	0.427551	0.282103	0.963333	0.352326	0.0418111	1.52333	0.38175	0.0202986	At3g03150	expressed protein
0.0702992	0.215092	0.724368	0.240065	0.803534	0.66076	1.54826	0.793283	0.077626	0.984894	0.504776	0.0778503	0.326667	0.31974	0.21882	0.84	0.581292	0.129366	0.28	0.130767	0.0656279	1.20333	0.234592	0.0124329	At3g03480	transferase family protein similar to hypersensitivity-related gene GB:CAA64636 [Nicotiana tabacum]; contains Pfam transferase family domain PF00248
-0.634856	1.13415	0.573711	0.28827	0.451324	0.387803	0.910278	0.333539	0.0414423	1.35659	0.928438	0.12642	-0.0766667	0.352467	0.742579	0.74	0.768635	0.237343	0.123333	0.0763763	0.107591	1.56667	0.376342	0.0186972	At3g03640	glycosyl hydrolase family 1 protein contains Pfam PF00232 : Glycosyl hydrolase family 1 domain; TIGRFAM TIGR01233: 6-phospho-beta-galactosidase; identical to beta-glucosidase GB:AAC31962 [Arabidopsis thaliana]; similar to thioglucoside glucohydrolase (GI:984052) [Arabidopsis thaliana]
0.384071	0.628249	0.400651	-0.185287	0.367358	0.474543	1.34295	0.170036	0.0051566	0.270219	0.494631	0.444645	0.17	0.82456	0.755178	0.17	0.274955	0.396312	0.98	0.147986	0.00751542	0.733333	0.814637	0.259297	At3g03780	5-methyltetrahydropteroyltriglutamate--homocysteine methyltransferase; putative / vitamin-B12-independent methionine synthase; putative / cobalamin-independent methionine synthase; putative very strong similarity to SP|O50008 5-methyltetrahydropteroyltriglutamate--homocysteine methyltransferase (EC 2.1.1.14) (Vitamin-B12-independent methionine synthase isozyme) (Cobalamin-independent methionine s…
-0.197939	1 replica hybridized	-	0.0944746	0.136824	0.34479	1.04781	0.231698	0.0157067	0.514573	1 replica hybridized	-	0.06	-	-	0.186667	0.136504	0.141403	0	-	-	0.67	0.122882	0.0110275	At3g04550	expressed protein
-0.0904986	0.289853	0.735291	0.254516	0.391232	0.374974	1.6456	0.39227	0.0183586	0.993031	0.444399	0.0606259	0.03	-	-	-0.173333	0.413078	0.542909	0.195	0.176777	0.362899	1.73333	0.375411	0.0152787	At3g05070	expressed protein
0.283795	0.397503	0.341752	-0.286941	0.980042	0.658871	2.13996	0.292574	0.00619433	2.25679	0.459225	0.0134078	0.106667	0.315331	0.617253	0.19	0.3005	0.387734	0.953333	0.230723	0.0189704	1.40667	0.400791	0.0260092	At3g05640	protein phosphatase 2C; putative / PP2C; putative similar to protein phosphatase-2C GB:AAC36699 from [Mesembryanthemum crystallinum]
0.531528	0.0660998	0.0558372	-0.0111017	0.167291	0.925807	0.575699	0.448245	0.158499	0.606658	1 replica hybridized	-	0.27	0.620725	0.529824	-0.02	0.314802	0.922424	0.42	0.23388	0.0896771	1.33667	0.525579	0.0478658	At3g05880	hydrophobic protein (RCI2A) / low temperature and salt responsive protein (LTI6A) identical to SP|Q9ZNQ7 Hydrophobic protein RCI2A (Low temperature and salt responsive protein LTI6A) {Arabidopsis thaliana}
0.205721	0.277661	0.328004	-0.0211195	0.133131	0.790178	0.49018	0.143749	0.028066	0.511458	0.274964	0.23043	0.00333333	0.434319	0.990601	0.54	0.38223	0.134197	0.3	0.160935	0.084014	1.22667	0.295353	0.0187818	At3g06350	dehydroquinate dehydratase; putative / shikimate dehydrogenase; putative similar to dehydroquinate dehydratase/shikimate dehydrogenase [Nicotiana tabacum][GI:535771]; dehydroquinate dehydratase/shikimate:NADP oxidoreductase [Lycopersicon esculentum][GI:3169883]
0.021333	0.393846	0.951329	0.21908	0.0305818	0.00614131	0.826277	0.0969009	0.00475209	1.00695	0.291439	0.0270611	0.0133333	0.472264	0.965443	-0.153333	0.18037	0.278781	-0.00666667	0.130512	0.937561	0.99	0.500899	0.0757614	At3g06460	GNS1/SUR4 membrane family protein similar to SP|P25358 Elongation of fatty acids protein 2 (GNS1 protein) (V-SNARE bypass mutant gene 2 protein) {Saccharomyces cerevisiae}; contains Pfam profile PF01151: GNS1/SUR4 family
-0.731269	1 replica hybridized	-	0.993053	1.08589	0.254305	0.969452	0.801043	0.169503	2.0683	0.461964	0.0161913	not hybridized	-	-	1.84667	0.68391	0.0428052	1.54	0.52259	0.0363072	2.25	1.35923	0.103163	At3g06547	expressed protein
0.742853	0.448762	0.257007	0.441802	0.0968483	0.015301	1.48858	0.49319	0.0344131	1.13896	0.380593	0.0358582	0.32	0.311127	0.383428	0.933333	0.080829	0.00249066	2.07333	0.151767	0.00178129	2.52	0.558659	0.0159903	At3g06810	acyl-CoA dehydrogenase-related low similarity to acyl-CoA dehydrogenase [Acinetobacter sp. NCIMB9871] GI:14587418; contains Pfam profiles PF01636: Phosphotransferase enzyme family; PF00441: Acyl-CoA dehydrogenase C-terminal domain; PF02770: Acyl-CoA dehydrogenase middle domain
0.0518428	0.22667	0.730265	0.31589	0.234878	0.149313	1.068	0.121673	0.00420188	1.06382	0.0467663	0.00071213	0.0733333	0.553745	0.839897	0.6	0.153948	0.0212475	1.53333	0.374344	0.0192945	2.30333	0.69407	0.0289589	At3g07180	GPI transamidase component PIG-S-related similar to GPI transamidase component PIG-S (Phosphatidylinositol-glycan biosynthesis; class S protein) (Swiss-Prot:Q96S52) [Homo sapiens]
0.414181	0.636912	0.377001	-0.261378	0.212622	0.333129	0.669774	0.342272	0.0768641	0.871284	1.0642	0.293911	-0.0533333	0.263881	0.759717	0.153333	0.230072	0.367664	1.98333	0.755138	0.0450791	3.17	0.77324	0.0192618	At3g07450	protease inhibitor/seed storage/lipid transfer protein (LTP) family protein similar to cysteine-rich 5B protein - Lycopersicon esculentum; PIR2:S39552 [GI:415833]; contains Pfam protease inhibitor/seed storage/LTP family domain PF00234
-0.352234	0.186251	0.227785	0.00524708	0.0469399	0.913934	0.388881	0.288311	0.142184	0.259346	0.144508	0.0890734	-0.0866667	0.29872	0.665177	0.403333	0.111505	0.0245424	0.326667	0.231805	0.13474	1.01333	0.317228	0.0311492	At3g07760	expressed protein
-0.00132479	0.198034	0.993977	0.657885	1.02934	0.385577	1.16913	0.324493	0.024921	0.38738	0.229969	0.0980499	0.03	0	0	1.62667	0.902238	0.0890607	0.916667	0.188768	0.0138427	1.67	0.345977	0.0140068	At3g09180	expressed protein
0.13538	0.156206	0.272136	-0.0502761	0.0155876	0.0377496	1.0854	0.130656	0.00510758	1.45977	0.212588	0.00716256	-0.163333	0.452364	0.595566	0.3	0.257099	0.180666	1.34333	0.195533	0.00698847	1.42	0.087178	0.001254	At3g09750	hypothetical protein
0.215568	0.287458	0.323563	0.408909	0.218079	0.0823695	1.19867	0.291859	0.0195066	0.829589	0.247817	0.0292896	0.216667	0.22745	0.240739	0.76	0.252389	0.0348509	0.936667	0.631057	0.123819	1.33333	0.491359	0.0424098	At3g10260	reticulon family protein weak similarity to Nogo-C protein [Rattus norvegicus] GI:6822251; contains Pfam profile PF02453: Reticulon; identical to cDNA GI:32331854
0.0519946	1 replica hybridized	-	0.100903	0.0337752	0.0364117	-0.082853	0.102143	0.294865	not hybridized	-	-	0.09	0.0424264	0.204833	-0.176667	0.0776745	0.058809	0.025	0.0212132	0.344042	1.17333	0.368284	0.031306	At3g10870	hydrolase; alpha/beta fold family protein similar to ethylene-induced esterase [Citrus sinensis] GI:14279437; SP|Q43360 PIR7B protein {Oryza sativa}; contains Pfam profile PF00561: hydrolase; alpha/beta fold family
-0.387577	1.00514	0.572969	-0.571976	0.262442	0.0629172	1.16951	0.289528	0.0194574	-0.103157	0.59633	0.793759	-0.05	1.18609	0.948439	-0.383333	0.377403	0.220603	0.04	0.495076	0.901527	0.16	0.8937	0.785821	At3g11200	PHD finger family protein contains Pfam domain; PF00628: PHD-finger
0.152976	0.320966	0.495875	-0.219537	0.462802	0.495639	1.02367	0.0712582	0.00178831	0.342365	0.202864	0.0992126	-0.0233333	0.0750555	0.64417	0.14	0.210713	0.368831	0.00666666	0.220303	0.962963	0.396667	0.577264	0.356098	At3g11220	Paxneb protein-related contains Pfam profile PF05625: PAXNEB protein; similar to Paxneb protein (GI:10129788) [Mus musculus]; similar to PAX neighbour protein (GI:15887001) [Takifugu rubripes]
0.194102	0.521611	0.691601	0.473113	0.678434	0.349499	0.590615	0.259889	0.0602506	1.80753	0.541169	0.0284204	-0.62	1.76777	0.706873	-0.0166667	0.345012	0.940939	1.23	0.19975	0.00867682	2.75	0.530283	0.0121687	At3g12145	polygalacturonase inhibitor; putative / leucine-rich repeat protein (FLR1) similar to Swiss-Prot:Q05091 polygalacturonase inhibitor precursor (Polygalacturonase-inhibiting protein) [Pyrus communis]; identical to leucine-rich repeat protein FLR1 (FLR1) cDNA NCBI_gi:7637422; contains Pfam domain PF00560 Leucine Rich Repeat
not hybridized	-	-	0.161281	1 replica hybridized	-	1.34677	0.449453	0.03512	1.38983	0.393415	0.126546	not hybridized	-	-	0.09	-	-	0.45	-	-	0.953333	0.366379	0.0458712	At3g12500	basic endochitinase identical to basic endochitinase precursor SP:P19171 from [Arabidopsis thaliana]
0.37379	0.201842	0.0849878	1.0675	0.93565	0.186233	3.90664	0.235201	0.00121721	3.18233	0.656648	0.0138512	0.176667	0.150111	0.178369	1.60667	0.185562	0.00441694	2.66333	0.570731	0.0149643	3.32667	0.710094	0.0148502	At3g12720	myb family transcription factor contains PFAM profile: PF00249 myb-like DNA binding domain
0.198688	0.3007	0.521566	0.159894	0.566738	0.672627	1.17514	0.310884	0.0228554	1.73785	0.244193	0.00658432	0.206667	0.130128	0.110648	0.9	0.745453	0.171647	0.906667	0.240069	0.0225813	1.44333	0.621155	0.0565508	At3g13500	hypothetical protein
0.0766196	0.0414561	0.232626	0.575587	1.27332	0.516549	1.63819	0.686638	0.053602	0.68354	0.357225	0.0812488	not hybridized	-	-	0.796667	0.924464	0.274086	0.486667	0.0493288	0.00340716	1.37	0.469361	0.0369688	At3g13510	expressed protein Pfam profile PF03080: Arabidopsis proteins of unknown function
0.0180081	0.507674	0.956597	0.112446	0.322857	0.607245	1.15118	0.389329	0.0363316	0.311318	0.235243	0.146793	0.00333334	0.459384	0.991113	0.25	0.259808	0.237507	0.65	0.576628	0.190132	1.07	0.42	0.0477125	At3g13570	SC35-like splicing factor; 30a kD (SCL30a) almost identical to SC35-like splicing factor SCL30a GI:9843661 from [Arabidopsis thaliana]; contains Pfam profile PF00076: RNA recognition motif. (a.k.a. RRM; RBD; or RNP domain)
0.704103	1.03467	0.359763	-0.109525	0.397174	0.678549	1.31388	0.242914	0.0111047	0.0787503	0.525616	0.816564	-0.113333	0.975209	0.859087	0.513333	0.187172	0.0415721	0.483333	0.5058	0.239732	0.88	0.782496	0.190785	At3g14075	lipase class 3 family protein low similarity to calmodulin-binding heat-shock protein CaMBP [Nicotiana tabacum] GI:1087073; contains Pfam profile PF01764: Lipase; PF03893: Lipase 3 N-terminal region
-0.286378	0.530381	0.584828	0.112823	0.353935	0.635607	0.116314	0.433317	0.694843	0.727472	0.333642	0.0631776	-0.17	0.430349	0.564484	0.29	0.357911	0.29561	0.243333	0.087369	0.040387	1.07333	0.37099	0.0375917	At3g14990	4-methyl-5(b-hydroxyethyl)-thiazole monophosphate biosynthesis protein; putative supporting cDNA gi|11908017|gb|AF326856.1|; contains Pfam profile PF01965:DJ-1/PfpI family; identical to cDNA EST Athsr7 GI:5281061
0.634371	0.61938	0.218065	0.0946345	0.270933	0.600333	0.706403	0.248845	0.0384078	1.14129	0.291199	0.0211857	0.11	0.363731	0.65267	0.156667	0.130512	0.173145	0.336667	0.178979	0.0826896	0.94	0.637887	0.125294	At3g15170	cup-shaped cotyledon1 protein / CUC1 protein (CUC1) identical to CUP-SHAPED COTYLEDON1 (CUC1) (GI:12060422) [Arabidopsis thaliana]
-1.01974	0.664297	0.117122	-0.083056	0.483627	0.786209	1.15536	0.154713	0.00593467	0.398978	0.432739	0.255012	-0.583333	0.658584	0.264738	0.153333	0.402037	0.576787	0.613333	0.319739	0.079885	0.663333	0.260064	0.047607	At3g15353	metallothionein protein; putative
-0.0259952	1 replica hybridized	-	0.855883	1.07983	0.301451	1.99631	0.454401	0.0166828	2.9217	0.34635	0.00467398	0.045	0.0919239	0.614498	1.96333	0.766964	0.0472884	2.24667	0.161658	0.00172137	3.70333	0.678847	0.0110158	At3g16160	tesmin/TSO1-like CXC domain-containing protein low similarity to cysteine-rich polycomb-like protein (cpp1) [Glycine max] GI:4218187; contains Pfam profile PF03638: Tesmin/TSO1-like CXC domain
-0.198538	0.239276	0.449307	0.938844	0.849729	0.195285	0.525367	0.72725	0.337871	1.50856	0.275886	0.0109713	-0.0733333	0.416693	0.789298	1.16333	0.323316	0.0247934	0.693333	0.170392	0.019544	0.82	0.253574	0.0304285	At3g16220	expressed protein similar to CGI-18 protein GB:AAD27727 [Homo sapiens]
0.234352	0.455255	0.466681	0.18097	0.254268	0.336579	0.891734	0.251566	0.0253321	0.596689	0.150087	0.0203649	0.00666667	0.313741	0.973984	0.663333	0.299555	0.0617486	1.01667	0.22053	0.0153244	0.826667	0.226789	0.0241815	At3g16400	jacalin lectin family protein similar to myrosinase-binding protein homolog [Arabidopsis thaliana] GI:2997767; epithiospecifier [Arabidopsis thaliana] GI:16118845; contains Pfam profiles PF01419 jacalin-like lectin family; PF01344 Kelch motif
0.214558	0.324465	0.521318	0.772942	0.769923	0.225769	1.87768	1.38895	0.144062	3.93872	0.814216	0.0139518	0.12	0.173205	0.353003	1.74667	1.43472	0.16949	2.57	0.325115	0.00529211	2.85333	1.03684	0.0413065	At3g16470	jacalin lectin family protein contains Pfam profile: PF01419 jacalin-like lectin domain; similar to myrosinase-binding protein homolog [Arabidopsis thaliana] GI:2997767
0.298124	0.236937	0.325946	-0.015447	0.244286	0.933278	1.07356	0.16678	0.00785255	0.0703893	1 replica hybridized	-	0.223333	0.545924	0.552047	0.183333	0.176163	0.213241	0.43	0.165227	0.0458569	0.27	0.462277	0.418199	At3g17170	ribosomal protein S6 family protein (RFC3) annotation temporarily based on supporting cDNA gi|15620809|dbj|AB057424.1|; contains TIGRfam TIGR00166 and Pfam PF01250 profiles ribosomal protein S6.
0.057127	1.47922	0.965265	0.113565	0.0521301	0.0598978	-0.0524797	0.415062	0.845177	0.674908	0.275648	0.0506697	-0.0699999	1.99291	0.957021	0.753333	0.187172	0.0199631	1.66333	0.217332	0.00564262	0.4	0.771751	0.464072	At3g17390	S-adenosylmethionine synthetase; putative similar to S-adenosylmethionine synthetase 2 (Methionine adenosyltransferase 2; AdoMet synthetase 2) [Catharanthus roseus] SWISS-PROT:Q96552
0.0645535	0.613945	0.872278	0.239652	0.164257	0.130974	2.39236	0.488877	0.0134477	2.28536	0.449814	0.0125613	-0.0233333	0.500033	0.942942	0.53	0.180831	0.036682	2.05333	0.529748	0.0214749	3.05333	0.355012	0.00447602	At3g17430	phosphate translocator-related low similarity to phosphoenolpyruvate/phosphate translocator precursor [Mesembryanthemum crystallinum] GI:9295275; SP|P52178 Triose phosphate/phosphate translocator; non-green plastid; chloroplast precursor (CTPT) {Brassica oleracea}
-0.132206	0.233339	0.569955	-0.00572808	0.343443	0.9764	-0.24892	0.0464211	0.0130725	0.449604	0.285829	0.113662	-0.293333	0.092376	0.031504	-0.116667	0.338575	0.611183	0.35	0.277849	0.160859	1.48	0.461303	0.030891	At3g17650	oligopeptide transporter OPT family protein similar to iron-phytosiderophore transporter protein yellow stripe 1 [Zea mays] GI:10770865; contains Pfam profile PF03169: OPT oligopeptide transporter protein
0.172732	0.117349	0.125526	0.611643	0.837641	0.333628	1.68977	0.534353	0.0322083	1.59618	0.669269	0.0535574	-0.045	0.0212132	0.204833	0.67	0.0556777	0.00229401	0.843333	0.42004	0.0736701	0.97	0.416773	0.0563827	At3g18670	ankyrin repeat family protein contains ankyrin repeats; Pfam domain PF00023
-0.0235646	0.24257	0.881855	0.317252	0.194246	0.108011	0.0459189	0.231549	0.775829	1.23878	0.201138	0.00886778	-0.02	0.0781025	0.700747	-0.00666667	0.0862168	0.905719	0.27	0.113578	0.0542313	0.486667	0.0251661	0.000890159	At3g18960	transcriptional factor B3 family protein contains Pfam profile PF02362: B3 DNA binding domain
0.068929	0.400262	0.793627	0.164667	0.832538	0.824987	2.62083	0.212539	0.00219252	2.5629	0.0975396	0.000518738	0.06	0.495076	0.853177	1.49333	0.133167	0.00264018	2.17333	0.696013	0.0325281	2.99667	0.260064	0.0025011	At3g20240	mitochondrial substrate carrier family protein contains Pfam profile: PF00153 mitochondrial carrier proteins
0.175801	0.550866	0.63596	-0.0903101	0.115837	0.300762	1.36466	0.258664	0.0116493	0.95558	0.637383	0.122757	0.17	0.252389	0.363642	0.426667	0.21362	0.0743574	1.73	0.095394	0.00101197	1.46333	0.306649	0.014324	At3g20390	endoribonuclease L-PSP family protein contains Pfam domain PF01042: Endoribonuclease L-PSP
-0.223319	0.424967	0.458801	1.06198	0.65689	0.10789	1.30945	0.110636	0.00245774	1.5759	0.36752	0.0177818	0.03	0.0953939	0.640575	1.45333	0.765397	0.0813334	0.99	0.108167	0.00395559	1.55667	0.349476	0.0163886	At3g21380	jacalin lectin family protein similar to myrosinase-binding protein homolog [Arabidopsis thaliana] GI:2997767; contains Pfam profile: PF01419 jacalin-like lectin domain
0.144904	0.447442	0.63131	0.873093	1.16609	0.324424	2.9117	0.337762	0.00439142	2.43428	0.66582	0.0241078	-0.0666667	0.247049	0.686195	1.41667	0.57735	0.0511525	1.44667	0.0986576	0.00154666	1.99333	0.193477	0.00312563	At3g21480	transcription activation domain-interacting protein-related contains weak similarity to Pax transcription activation domain interacting protein PTIP (GI:4336734) [Mus musculus]
0.096676	1 replica hybridized	-	0.131912	1 replica hybridized	-	1.1125	0.240795	0.0156097	not hybridized	-	-	not hybridized	-	-	0.08	-	-	0.723333	0.790337	0.253793	0.593333	0.658508	0.258989	At3g21740	expressed protein contains Pfam PF05634: Arabidopsis thaliana protein of unknown function (DUF794)
0.0202456	0.410075	0.939644	0.0230243	0.317932	0.909198	0.832836	0.354672	0.0567179	not hybridized	-	-	0.116667	0.190875	0.400724	0.533333	0.364737	0.126895	0.313333	0.240069	0.152224	1.30667	0.100664	0.00197249	At3g22200	4-aminobutyrate aminotransferase / gamma-amino-N-butyrate transaminase / GABA transaminase / beta-alanine--oxoglutarate aminotransferase identical to gamma-aminobutyrate transaminase subunit precursor [Arabidopsis thaliana] (EC 2.6.1.19) GI:14030435; contains Pfam profile PF00202: aminotransferase; class III; identical to cDNA gamma-aminobutyrate transaminase subunit precursor; nuclear gene for m…
-0.0506186	0.0943822	0.5869	0.279593	0.338728	0.290324	0.451117	0.147217	0.144385	0.462343	1 replica hybridized	-	not hybridized	-	-	0.863333	0.0776745	0.00268736	1.16333	0.398037	0.0368776	1.05	0.314325	0.0285964	At3g22730	F-box family protein contains Pfam PF00646: F-box domain; contains TIGRFAM TIGR01640: F-box protein interaction domain; similar to hypothetical protein GB:AAD25583 from [Arabidopsis thaliana]
0.104023	1 replica hybridized	-	0.349469	0.880547	0.560769	1.16203	0.368472	0.0319551	0.337695	1 replica hybridized	-	0.2	-	-	0.656667	0.505997	0.153586	1.33333	0.300055	0.0164655	1.33667	0.603683	0.0617592	At3g22770	F-box family protein-related contains TIGRFAM TIGR01640: F-box protein interaction domain
0.0515303	1 replica hybridized	-	0.101791	0.185521	0.448403	1.70552	0.272869	0.00862259	0.447459	1 replica hybridized	-	-0.045	0.0919239	0.614498	0.54	0.255147	0.0670221	0.98	0.498698	0.0765395	1.46667	0.456107	0.0307571	At3g22890	sulfate adenylyltransferase 1 / ATP-sulfurylase 1 (APS1) nearly identical to ATP sulfurylase (APS1) [Arabidopsis thaliana] GI:6606509
-1.52411	2.4362	0.391795	0.0205079	0.23741	0.895837	0.934971	0.284455	0.0297061	1.24502	0.208398	0.00952084	0.18	0.28688	0.390676	0.236667	0.312143	0.319537	1.13667	0.359212	0.0317149	1.33	0.265141	0.0129898	At3g22920	peptidyl-prolyl cis-trans isomerase; putative / cyclophilin; putative / rotamase; putative similar to peptidyl-prolyl cis-trans isomerase PPIase (cyclophilin; cyclosporin A-binding protein) [Tomato] SWISS-PROT:P21568
-0.0832555	1 replica hybridized	-	0.277106	0.616998	0.514783	1.14249	0.239398	0.014868	0.22456	1 replica hybridized	-	0.19	-	-	0.996667	0.080829	0.00218519	0.736667	0.0472582	0.00136898	0.97	0.115326	0.00467876	At3g23360	protein phosphatase 2C; putative / PP2C; putative similar to protein phosphatase GB:AAD17805 from [Lotus japonicus]
-0.148332	0.835088	0.787427	-0.0215371	0.109451	0.773545	-0.148113	0.0613778	0.0532084	0.0703921	0.108982	0.368831	0.00666666	0.40501	0.979844	0.0133333	0.160728	0.89892	1.09667	0.759759	0.129602	1.29	0.204206	0.00824965	At3g25060	pentatricopeptide (PPR) repeat-containing protein contains INTERPRO:IPR002885 PPR repeats
0.609561	0.498454	0.168335	0.199754	0.26966	0.330601	1.58893	0.0039707	0	1.34547	0.309294	0.0168483	0.33	0.21	0.112634	0.1	0.182483	0.442722	0.543333	0.263502	0.0702397	0.746667	0.231805	0.0306572	At3g25585	aminoalcoholphosphotransferase; putative strong similarity to aminoalcoholphosphotransferase [Arabidopsis thaliana] GI:3661593; contains Pfam profile PF01066: CDP-alcohol phosphatidyltransferase
-0.938362	1.4795	0.534548	0.18871	0.728747	0.695117	0.378885	0.218623	0.094382	1.06706	0.407315	0.0454705	-0.226667	0.302379	0.323709	-0.71	0.395854	0.0898682	0.106667	0.0550757	0.0785403	0.643333	0.460579	0.136679	At3g25640	expressed protein contains Pfam profile PF04759: Protein of unknown function; DUF617
0.220952	0.0138367	0.00130466	0.066479	0.190961	0.622632	1.05897	0.115838	0.00392245	1.05331	0.184781	0.010066	0.12	0.295127	0.554229	0.0733333	0.0750555	0.232662	0.743333	0.197315	0.0226909	0.9	0.246374	0.0240808	At3g25930	universal stress protein (USP) family protein contains Pfam PF00582: universal stress protein family
-0.251961	0.59418	0.539101	0.215561	0.302241	0.343512	-0.0944878	0.562603	0.801013	-0.429719	0.336218	0.15815	-0.27	1.07629	0.706308	-0.0533333	0.419563	0.846168	1.14	0.364966	0.0325076	0.426667	0.312623	0.141847	At3g26520	tonoplast intrinsic protein; putative similar to tonoplast intrinsic protein GI:5081419 from [Brassica napus]
0	1 replica hybridized	-	0.189036	0.731896	0.696753	-0.985958	1.06607	0.251206	0.812107	0.0254104	0.0157158	0.263333	1.27422	0.754629	0.12	0.072111	0.102242	1.02333	0.266896	0.0219308	-0.163333	0.135031	0.171157	At3g26680	DNA cross-link repair protein-related contains weak similarity to Swiss-Prot:P30620 DNA cross-LINK repair protein PSO2/SNM1 [Saccharomyces cerevisiae]
0.19977	1 replica hybridized	-	0.0137687	0.0408363	0.795167	0.924953	0.704349	0.151977	not hybridized	-	-	0.04	0.0141421	0.155958	0.4	0.509117	0.466525	0.41	0.0848528	0.0925072	1.81	0.471487	0.0218788	At3g26830	cytochrome P450 71B15; putative (CYP71B15) Identical to Cytochrome P450 (SP:Q9LW27) [Arabidopsis thaliana]; similar to cytochrome P450 71B2 GB:O65788 [Arabidopsis thaliana]
-0.71536	1.10199	0.377673	0.667277	0.508708	0.151689	1.75671	0.551935	0.03148	3.87476	0.318448	0.00221138	-0.015	0.0212132	0.5	1.60667	0.506491	0.0315661	1.88667	0.247858	0.0057038	3.07333	0.791539	0.0214034	At3g27270	expressed protein
0.096676	1 replica hybridized	-	0.321407	0.60647	0.458016	not hybridized	-	-	not hybridized	-	-	not hybridized	-	-	0.376667	0.189033	0.0746715	0.0433333	0.221209	0.766701	1.14	0.236432	0.0140366	At3g28730	structure-specific recognition protein 1 / high mobility group protein / HMG protein nearly identical to SP|Q05153 Structure-specific recognition protein 1 homolog (HMG protein) {Arabidopsis thaliana}; contains Pfam profile PF00505: HMG (high mobility group) box; contains Pfam profile PF03531: Structure-specific recognition protein
-0.0794345	1 replica hybridized	-	0.594289	0.486929	0.334517	1.98291	0.598453	0.0292269	0.791309	0.606329	0.317329	not hybridized	-	-	-0.04	0	0	0.13	-	-	1.44	0.448442	0.0308394	At3g30250	hypothetical protein
-0.724227	1.82409	0.67429	0.647505	0.801471	0.297958	3.14066	0.207069	0.00142028	2.1047	0.172152	0.00219538	0.0266667	0.402037	0.919031	-0.05	0.523737	0.883867	2.13667	0.492375	0.0172445	2.94667	0.69515	0.0180505	At3g30440	Ulp1 protease family protein contains Pfam profile PF02902: Ulp1 protease family; C-terminal catalytic domain
-0.108039	0.649183	0.800281	1.23458	1.67738	0.329589	1.55459	0.107343	0.00171325	0.791048	0.426334	0.231046	-0.0466667	0.671143	0.915147	0.0133333	0.240069	0.932135	0.716667	0.221886	0.0304982	1.33	0.458258	0.0373685	At3g44880	Rieske [2Fe-2S] domain-containing protein similar to lethal leaf-spot 1 from Zea mays [gi:1935909]; contains Pfam PF00355 Rieske [2Fe-2S] domain
0.729255	1.86318	0.567731	2.24356	1.13995	0.0767602	4.90236	0.97877	0.0129382	4.8713	0.993773	0.0135979	0.156667	0.070946	0.0620612	3.54333	0.261024	0.00180401	3.57	0.424382	0.00467736	3.86	0.21	0.000985146	At3g45140	lipoxygenase (LOX2) identical to SP|P38418
-0.0529489	1 replica hybridized	-	1.36032	1.57561	0.274024	3.86845	0.551409	0.00667844	2.17991	0.229102	0.00377311	not hybridized	-	-	3.06333	0.161967	0.000930544	1.95333	0.317228	0.00867733	2.81333	0.827124	0.027624	At3g45410	lectin protein kinase family protein contains Pfam profiles: PF00069 protein kinase domain; PF00138 legume lectins alpha domain; PF00139 legume lectins beta domain
-0.130509	0.330443	0.564553	0.061003	0.182117	0.628372	1.10336	0.140424	0.00568315	0.263374	0.372467	0.5	-0.0966667	0.59702	0.805483	0.573333	0.136137	0.0182802	0.843333	0.120139	0.00669679	1.06	0.176918	0.00915827	At3g45640	mitogen-activated protein kinase; putative / MAPK; putative (MPK3) identical to mitogen-activated protein kinase homolog (AtMPK3)[Arabidopsis thaliana] SWISS-PROT:Q39023; PMID:12119167
0.137622	0.980249	0.875223	-0.0733903	0.250497	0.661978	1.30927	0.134995	0.00353573	0.491497	0.32664	0.279387	0	0.685055	1	0.31	0.0556777	0.0105823	-0.196667	0.347755	0.430609	0.593333	0.164418	0.0246539	At3g46590	telomere repeat-binding protein; putative similar to telomere repeat-binding protein TRP1 [Arabidopsis thaliana] gi|5459298|emb|CAB50690
-0.720301	1.21087	0.411152	0.468919	0.530574	0.263615	0.793945	0.343183	0.0572908	0.216709	0.127211	0.247211	0.28	1.03591	0.68573	1.72	0.468081	0.0238087	0.56	0.226053	0.0502561	0.806667	0.301717	0.0436053	At3g46970	starch phosphorylase; putative similar to alpha-glucan phosphorylase; H isozyme SP:P32811 from [Solanum tuberosum]
0.23425	0.473112	0.481484	0.271026	0.169262	0.108801	0.946789	0.116872	0.00536223	0.859202	0.209194	0.109932	-0.03	0.313209	0.88349	0.62	0.240208	0.0465675	1.37333	0.37899	0.0244578	1.12667	0.228546	0.0134404	At3g47230	expressed protein
-0.202189	1 replica hybridized	-	not hybridized	-	-	not hybridized	-	-	not hybridized	-	-	0.14	1.32408	0.871576	0.363333	0.411987	0.266205	1.39667	0.105987	0.00191405	1.00667	1.11096	0.257108	At3g47295	expressed protein
0.162553	1 replica hybridized	-	0.307498	0.449427	0.357287	1.36052	0.0665869	0.000794122	0.760322	0.609603	0.162184	0.01	0.185203	0.934014	0.00666666	0.134288	0.93931	0.99	0.405093	0.0515344	1.91667	0.349333	0.0108924	At3g47340	asparagine synthetase 1 [glutamine-hydrolyzing] / glutamine-dependent asparagine synthetase 1 (ASN1) identical to SP|P49078 Asparagine synthetase [glutamine-hydrolyzing] (EC 6.3.5.4) (Glutamine- dependent asparagine synthetase) {Arabidopsis thaliana}
-0.136619	0.157414	0.435231	0.500957	0.664714	0.324119	1.94207	2.06536	0.244163	3.53794	0.551452	0.00806243	not hybridized	-	-	1.33	1.34547	0.229004	1.22	0.74	0.103877	1.875	1.91626	0.398382	At3g52040	expressed protein
-0.352868	0.32106	0.363955	0.232136	0.488084	0.496155	1.70517	0.294707	0.00961375	0.76438	0.417175	0.0876639	0.133333	0.346458	0.573647	0.16	0.0173205	0.00388351	0.843333	0.300721	0.0398672	1.7	0.7496	0.0591207	At3g52525	ovate protein; putative 83% similar to ovate protein (GI:23429649) [Lycopersicon esculentum]; contains TIGRFAM TIGR01568 : uncharacterized plant-specific domain TIGR01568
0.19689	0.415146	0.497729	-0.00262855	0.638622	0.993573	2.10856	0.266911	0.00535488	1.36702	0.179649	0.00549278	0.33	0.39281	0.282891	0.0466667	0.080829	0.42265	0.496667	0.135031	0.0237638	1.50333	0.546016	0.0412693	At3g52720	carbonic anhydrase family protein low similarity to storage protein (dioscorin) [Dioscorea cayenensis] GI:433463; contains Pfam profile PF00194: Eukaryotic-type carbonic anhydrase
-0.180834	1.22948	0.869442	1.01492	1.06164	0.238553	2.06093	0.817562	0.0491317	1.89045	0.940143	0.073726	-0.246667	0.657445	0.58246	1.78	0.959218	0.0846847	1.06333	0.506393	0.0679803	2.42333	0.605172	0.0201614	At3g52850	vacuolar sorting receptor; putative nearly identical to vacuolar sorting receptor homolog (GP:1737218) [Arabidopsis thaliana]
0.0817686	0.281528	0.664851	0.234034	0.248977	0.247703	1.28469	0.390764	0.0298265	1.16992	0.593183	0.219409	0.296667	0.72148	0.550212	0.816667	0.265769	0.0335362	1.72	0.711266	0.0525489	3.17	1.11879	0.0391012	At3g53800	armadillo/beta-catenin repeat family protein contains Pfam profile: PF00514 armadillo/beta-catenin-like repeat
not hybridized	-	-	not hybridized	-	-	not hybridized	-	-	1.44461	0.240673	0.00913242	not hybridized	-	-	0.14	-	-	not hybridized	-	-	0.71	0.0282843	0.0179282	At3g54630	expressed protein weak similarity to retinoblastoma-associated protein HEC [Homo sapiens] GI:2501873
0.0353541	0.751588	0.942484	0.24754	0.423369	0.416179	3.92398	0.152939	0.000489776	2.74937	0.523009	0.0117733	0.43	0.325115	0.149085	1.45333	0.722796	0.0734764	4.11667	0.366924	0.00263766	3.66333	0.596853	0.00873258	At3g54640	tryptophan synthase; alpha subunit (TSA1) identical to gi:619753
0.190876	0.161448	0.177156	0.00382199	0.381956	0.989281	1.31102	0.309206	0.0182146	1.28168	0.26246	0.0136321	-0.0366667	0.244404	0.819283	-0.106667	0.260832	0.552174	0.77	0.210713	0.0240647	1.13667	0.540401	0.0677735	At3g54690	sugar isomerase (SIS) domain-containing protein / CBS domain-containing protein similar to SP|Q47334 Polysialic acid capsule expression protein kpsF {Escherichia coli}; contains Pfam profiles PF01380: sugar isomerase (SIS) domain; PF00571: CBS domain
-0.148099	1 replica hybridized	-	0.268495	0.340704	0.308544	1.14072	0.171049	0.00708014	0.930128	0.345105	0.0431673	0.095	0.0212132	0.0996959	0.536667	0.284488	0.0822746	0.64	0.242693	0.0447406	1.20667	0.370045	0.0299472	At3g55780	glycosyl hydrolase family 17 protein similar to beta-1;3-glucanase precursor GI:4097948 from [Oryza sativa]
-0.0651871	0.0263673	0.177348	-0.212644	0.0196071	0.0443435	not hybridized	-	-	not hybridized	-	-	0.06	-	-	0.2	-	-	0.22	0.0848528	0.169501	1.725	0.106066	0.0276617	At3g56800	calmodulin-2/3/5 (CAM3) identical to calmodulin GI:474183 from [Arabidopsis thaliana]; almost identical to calmodulin-2/3/5 SP:P25069 [Arabidopsis thaliana]
not hybridized	-	-	not hybridized	-	-	0.361068	0.202463	0.236117	not hybridized	-	-	not hybridized	-	-	0.08	-	-	0.21	0.0141421	0.0302923	1.07667	0.303535	0.0254847	At3g57010	strictosidine synthase family protein similar to strictosidine synthase [Rauvolfia serpentina][SP|P15324]
0.312788	0.242197	0.154759	1.82591	1.7546	0.212668	4.94815	0.873026	0.0101875	4.7808	0.770307	0.00852207	0.13	0.268701	0.617996	3.37	0.474658	0.00654784	3.6	0.619919	0.00974009	4.74333	0.285716	0.00120724	At3g57310	protease inhibitor/seed storage/lipid transfer protein (LTP) family protein contains Pfam profile: PF00234 protease inhibitor/seed storage/LTP family
-0.134971	0.206545	0.375148	0.279016	0.366883	0.320744	1.34528	0.349943	0.0213585	1.20192	0.224171	0.0115558	0.28	0.132288	0.0670122	0.303333	0.202073	0.121541	0.653333	0.0472581	0.00173951	1.14667	0.578475	0.075369	At3g57870	ubiquitin-conjugating enzyme; putative strong similarity to SP|P50550 Ubiquitin-like protein SUMO-1 conjugating enzyme (EC 6.3.2.19) (SUMO- 1-protein ligase) (Ubiquitin carrier protein) (Ubiquitin-conjugating enzyme UbcE2A) {Xenopus laevis}; contains Pfam profile PF00179: Ubiquitin-conjugating enzyme
0.56484	0.497198	0.187973	0.236726	0.494875	0.495921	2.96134	0.82584	0.0250596	3.61011	0.764569	0.0145938	-0.0233333	0.201329	0.859465	0.88	1.05698	0.286038	0.77	0.472864	0.10608	2.94667	0.368284	0.00516663	At3g58870	expressed protein predicted protein; Arabidopsis thaliana
not hybridized	-	-	0.448527	0.467179	0.40282	1.69355	0.559317	0.0347263	1.52891	0.25603	0.00915685	not hybridized	-	-	0.225	0.318198	0.5	0.816667	0.352467	0.0568478	1.92333	0.346458	0.0106437	At3g58920	F-box family protein contains F-box domain Pfam:PF00646
0.328816	1.71219	0.771043	0.470754	1.21898	0.572721	-1.07588	0.239286	0.0993931	1.06385	0.614844	0.0966857	0.506667	2.40034	0.749708	0.13	0.359305	0.594869	1.41667	0.336502	0.0182925	0.523333	1.66857	0.641415	At3g59310	expressed protein identical to anthocyanin-related membrane protein 1 [Arabidopsis thaliana] GI:16416383; supporting cDNA gi|16416382|dbj|AB060644.1|
0.0664068	0.454242	0.823754	0.132933	0.237486	0.44416	1.17447	0.0885351	0.00198754	0.960734	0.397447	0.0526418	0.15	0.866025	0.792486	0.07	0.155563	0.639209	-0.376667	0.236925	0.110457	0.19	0.2498	0.318379	At3g59750	receptor lectin kinase; putative similar to receptor lectin kinase 3 [Arabidopsis thaliana] gi|4100060|gb|AAD00733
0.0129391	1 replica hybridized	-	0.25441	0.299482	0.44595	1.59526	0.259289	0.00871255	0.206451	1 replica hybridized	-	not hybridized	-	-	0.203333	0.151767	0.14608	1.22	0.665507	0.0865117	1.61667	0.447363	0.024587	At3g59830	ankyrin protein kinase; putative similar to ankyrin-kinase [Medicago truncatula] gi|18700701|gb|AAL78674
0.185556	1 replica hybridized	-	0.232966	0.31203	0.326612	1.12942	0.404167	0.0398008	0.862903	0.74369	0.347279	-0.055	0.219203	0.782926	0.31	0.244336	0.159085	0.0433333	0.0450925	0.237927	1.22667	0.536315	0.0582104	At4g00070	zinc finger protein-related contains similarity to zinc finger proteins (C3HC4-type RING finger)
0.0453664	0.643206	0.936709	-0.0129184	0.697985	0.98249	-0.0458113	0.399298	0.848485	-0.527388	0.228468	0.0574175	-0.156667	1.10247	0.828534	0.27	0.072111	0.0229611	1.12667	0.28746	0.0210175	0.186667	0.20306	0.252336	At4g00430	plasma membrane intrinsic protein; putative identical to transmembrane protein GI:535780 from [Arabidopsis thaliana]; very strong similarity to SP|Q08733 Plasma membrane intrinsic protein 1C (Transmembrane protein B) (TMP-B) {Arabidopsis thaliana}; contains Pfam profile PF00230: Major intrinsic protein;
0.432493	0.469421	0.251597	0.474944	0.50828	0.246936	2.4833	0.300845	0.00486317	1.46364	0.412744	0.0258793	0.42	0.456399	0.251985	0.983333	0.280238	0.0260206	1.5	0.355387	0.0182018	2.34333	0.685298	0.0273443	At4g00895	ATP synthase delta chain-related contains weak similarity to Swiss-Prot:P32980 ATP synthase delta chain; chloroplast precursor [Nicotiana tabacum]
0.240249	0.874797	0.764158	0.98838	0.799436	0.166452	1.21149	0.917358	0.147987	1.75253	0.104261	0.0011942	0.103333	0.483356	0.746709	1.77	0.391535	0.0159223	1.96	0.343948	0.0101094	2.17	0.235159	0.00389174	At4g01080	expressed protein
0.227248	0.555289	0.665995	0.271149	0.213104	0.155838	0.408369	0.198584	0.070461	1.08615	0.131808	0.00479098	0.236667	0.561278	0.541152	0.45	0.19975	0.0598439	1.17	0.165227	0.00658211	1.27	0.238956	0.0115958	At4g01410	harpin-induced family protein / HIN1 family protein / harpin-responsive family protein similar to harpin-induced protein hin1 ( GI:1619321) [Nicotiana tabacum]
-0.019025	0.117599	0.856813	0.508386	0.616977	0.288757	1.90543	0.382569	0.013356	0.679187	0.348727	0.0769136	-0.1	0.0655744	0.118409	0.456667	0.352326	0.153886	0.573333	0.260832	0.0625833	0.676667	0.629788	0.203811	At4g01525	expressed protein
-0.282538	0.811363	0.6077	0.22606	0.335014	0.362618	0.760814	0.0677264	0.00275863	0.584322	0.197635	0.035648	-0.173333	0.631295	0.681263	0.91	0.190788	0.0143377	0.96	0.07	0.00176758	1.31667	0.135031	0.00348752	At4g01610	cathepsin B-like cysteine protease; putative similar to cathepsin B-like cysteine proteinase GI:609175 from [Nicotiana rustica]; contains an unusually short; 5nt exon
0.299731	0.423884	0.5	-0.00152445	0.200069	1	1.75851	0.0506817	0.000284328	1.14348	0.504756	0.0593486	0.266667	0.330051	0.29662	0.183333	0.240069	0.316915	0.533333	0.175594	0.0342854	1.27333	0.668306	0.0808433	At4g01940	nitrogen fixation NifU-like family protein similar to apricot NifU homolog partial CDS; GenBank accession number U95179; contains Pfam profile: PF01106 NifU-like domain
-0.0176461	0.114065	0.862879	0.370483	0.187763	0.0754814	1.41253	0.411836	0.0272314	2.55171	0.328201	0.00555632	-0.02	0.190526	0.872485	0.14	0.337787	0.547365	0.456667	0.0321455	0.00164758	0.0466667	0.20502	0.731464	At4g01970	galactinol-raffinose galactosyltransferase; putative similar to galactinol-raffinose galactosyltransferase GI:6634701 from [Vigna angularis]
0.290188	0.297009	0.398826	0.0910754	0.304668	0.659264	1.05939	0.292025	0.024328	1.32767	0.540264	0.0512785	0.113333	0.390171	0.664825	0.33	0.155242	0.0664946	0.22	0.219317	0.224441	1.78	0.459021	0.021456	At4g02360	expressed protein contains Pfam profile PF04398: Protein of unknown function; DUF538
0.438377	0.524303	0.446905	0.533156	0.412753	0.15262	0.604001	0.154317	0.0207916	1.22077	0.319883	0.0224242	-0.0533333	0.320832	0.800498	0.883333	0.296704	0.035611	0.38	0.043589	0.00435732	0.566667	0.191398	0.0359874	At4g02425	expressed protein
-0.24794	0.540997	0.510532	0.194791	0.213751	0.252205	-0.00878752	0.278535	0.970633	0.617289	0.183034	0.131579	0.07	0.381576	0.780786	0.213333	0.135769	0.11265	1.35667	0.312623	0.0172436	0.27	0.1253	0.0648796	At4g03510	zinc finger (C3HC4-type RING finger) family protein (RMA1) identical to RING zinc finger protein RMA1 gi:3164222
-0.201141	0.0247482	0.0552481	0.253586	0.168787	0.123479	1.06868	0.168226	0.00785476	0.449105	0.307108	0.289483	0.00666667	0.313741	0.973984	0.113333	0.38371	0.65983	1.50667	0.187705	0.00513385	0.786667	0.344867	0.0584973	At4g04690	F-box family protein (FBX15) contains F-box domain PF:00646
0.256908	1 replica hybridized	-	0.00771054	0.330129	0.96281	0.599065	0.373633	0.266746	1.30818	0.256965	0.0125349	0.105	0.120208	0.433233	0.57	0.430929	0.149064	0.045	0.0636396	0.5	0.78	0.834386	0.412269	At4g07460	hypothetical protein
0.0183779	0.00718573	0.171721	0.281343	0.221677	0.158498	0.967383	0.557292	0.0957172	1.44177	0.379416	0.117996	0.105	0.120208	0.433233	0.07	0.338674	0.7546	-0.0166667	0.0757188	0.73971	1.94667	0.656836	0.0359176	At4g08850	leucine-rich repeat family protein / protein kinase family protein contains Pfam domains PF00560: Leucine Rich Repeat and PF00069: Protein kinase domain
-0.0600587	0.0172961	0.127891	0.183416	0.178451	0.220387	0.29578	0.287813	0.221939	0.714014	0.381939	0.0838121	0.21	0.393573	0.452959	0.32	0.135277	0.0547261	0.296667	0.085049	0.0263188	1.48	0.511566	0.0375938	At4g09140	DNA mismatch repair protein MLH1 (MLH1) identical to MLH1 protein [Arabidopsis thaliana] GI:3893081
0.678141	0.801811	0.280556	0.712461	0.320383	0.0621835	1.99474	0.287948	0.00696936	0.817236	0.607794	0.145418	0.206667	0.638148	0.631305	1.29333	0.220076	0.00951414	1.53667	0.0814453	0.000935065	2.25	0.928601	0.0523578	At4g09150	T-complex protein 11 contains Pfam PF05794: T-complex protein 11
-0.0168416	0.100818	0.852311	-0.0735945	0.352841	0.755646	1.42642	0.76378	0.229863	0.470887	0.589652	0.301818	0.05	0.381838	0.883428	0.376667	0.465224	0.295878	0.09	-	-	1.49333	0.299054	0.0131057	At4g09680	expressed protein
not hybridized	-	-	not hybridized	-	-	1.11635	0.109251	0.0427576	not hybridized	-	-	not hybridized	-	-	not hybridized	-	-	0.123333	0.272274	0.514877	0.175	0.190919	0.418307	At4g11540	DC1 domain-containing protein contains Pfam profile PF03107: DC1 domain
-0.0340744	0.122496	0.677517	0.139313	0.176494	0.314665	1.16692	0.0854204	0.00176673	1.05549	0.16447	0.00771171	0.0733333	0.221886	0.624794	0.133333	0.392471	0.615846	0.393333	0.222785	0.0923614	0.583333	0.390171	0.122352	At4g11750	kelch repeat-containing F-box family protein contains F-box domain Pfam:PF00646 and Kelch motif Pfam:PF01344
0.0255351	1 replica hybridized	-	0.0217021	0.228985	0.891852	0.181012	0.0600682	0.0350987	0.28102	1 replica hybridized	-	0.02	-	-	-0.156667	0.174738	0.260644	0.93	0.395095	0.0552247	1.55	0.567098	0.0418398	At4g12005	expressed protein
0.123402	0.223683	0.578207	0.329394	0.594137	0.438956	1.56044	0.373157	0.0182399	0.764399	0.261594	0.151054	-0.05	0	0	0.71	0.19	0.0230488	1.95667	0.266896	0.00614485	2.04	0.57	0.0250499	At4g12870	gamma interferon responsive lysosomal thiol reductase family protein / GILT family protein similar to SP|P13284 Gamma-interferon inducible lysosomal thiol reductase precursor {Homo sapiens}; contains Pfam profile PF03227: Gamma interferon inducible lysosomal thiol reductase (GILT)
0.656167	0.462255	0.13317	-0.0430836	0.1851	0.723529	0.257659	0.202325	0.157904	0.504192	0.0840555	0.00938338	0.29	0.23388	0.164812	-0.163333	0.276827	0.414296	0.733333	0.212211	0.0267963	1.06667	0.376873	0.039182	At4g13850	glycine-rich RNA-binding protein (GRP2) glycine-rich RNA binding protein 2 AtGRP2 [Arabidopsis thaliana] GI:2826811
0.139712	0.613497	0.731343	0.16044	0.176337	0.249521	1.40146	0.343581	0.0195586	2.05854	0.188216	0.00281192	-0.0933333	0.314696	0.658587	0.0433333	0.200083	0.743615	0.623333	0.277549	0.0601828	1.52	0.21	0.00630245	At4g14220	zinc finger (C3HC4-type RING finger) family protein contains Pfam profile: PF00097 zinc finger; C3HC4 type (RING finger)
-0.0122439	0.058259	0.81608	0.564166	0.788609	0.342691	2.63791	0.388676	0.00708368	1.36291	1.04728	0.153557	0.0233333	0.0404145	0.42265	1.5	0.905373	0.103012	1.73	0.355106	0.0137552	2.60667	0.190875	0.00178256	At4g15210	beta-amylase (BMY1) / 1;4-alpha-D-glucan maltohydrolase identical to Beta-amylase (EC 3.2.1.2) (1;4-alpha-D-glucan maltohydrolase) SP:P25853 [Arabidopsis thaliana]
-0.130497	0.488238	0.76993	0.684609	0.930459	0.330286	2.14351	0.614386	0.0266186	1.19897	0.708397	0.0993677	0.393333	1.1201	0.604911	1.72667	0.277549	0.00850303	1.23333	0.220303	0.0104688	1.52333	0.200083	0.00570143	At4g15415	serine/threonine protein phosphatase 2A (PP2A) regulatory subunit B' (B'gamma) identical to B' regulatory subunit of PP2A [Arabidopsis thaliana] GI:2160694; similar to SWISS-PROT:Q28653 serine/threonine protein phosphatase 2A; 56 kDa regulatory subunit; delta isoform (PP2A; B subunit; B' delta isoform; PP2A; B subunit; B56 delta isoform; PP2A; B subunit; PR61 delta isoform; PP2A; B subunit; R5 de…
0.393943	0.351322	0.191604	0.329122	0.318391	0.213766	1.52608	0.230403	0.00761622	1.03673	0.332032	0.0327003	0.896667	0.685006	0.151529	0.593333	0.453468	0.15163	1.51667	0.313422	0.0139381	1.90667	0.265016	0.00637826	At4g15440	hydroperoxide lyase (HPL1) identical to hydroperoxide lyase GI:3822403 from [Arabidopsis thaliana]
0.42208	0.610324	0.353685	0.43331	0.89441	0.487008	2.70731	0.135632	0.000805887	1.37478	0.446254	0.0334599	0.646667	0.437302	0.124579	0.87	0.374032	0.056445	1.00333	0.505206	0.0751149	1.87	0.811911	0.0574729	At4g15960	epoxide hydrolase; putative similar to epoxide hydrolase [Solanum tuberosum] GI:407944; contains Pfam profile PF00561: hydrolase; alpha/beta fold family
-0.727723	1.14242	0.384889	0.244158	0.213191	0.185412	0.637046	0.284728	0.0608778	0.787707	0.0653113	0.00237944	0.02	0.115326	0.792237	0.893333	0.466083	0.0799988	1.09333	0.0404145	0.000455148	1.09667	0.400791	0.0417525	At4g16190	cysteine proteinase; putative contains similarity to papain-like cysteine proteinase isoform I GI:7381219 from [Ipomoea batatas]
0.139746	0.114343	0.333914	0.357224	0.198618	0.0910308	0.281166	0.297702	0.242967	2.25979	0.189447	0.00228286	0.123333	0.145717	0.280297	0.12	0.252389	0.496786	0.606667	0.130128	0.0149923	0.703333	0.724178	0.234557	At4g16600	glycogenin glucosyltransferase (glycogenin)-related low similarity to glycogenin-1 from Rattus norvegicus [SP|O08730]; Homo sapiens [GI:496895]; Mus musculus [SP|Q9R062]
0.460563	0.823632	0.434951	0.170545	0.264475	0.377168	2.05255	0.114052	0.00098154	1.49747	0.284202	0.0119021	0.0833333	0.406981	0.756754	0.216667	0.228108	0.24167	0.326667	0.268576	0.16973	0.976667	0.628517	0.114763	At4g16730	terpene synthase/cyclase family protein similar to myrcene/ocimene synthase [GI:9957293]; contains Pfam profile: PF01397 terpene synthase family
0.0184171	0.356606	0.936873	0.449896	0.224389	0.0747998	0.525545	0.251006	0.0667374	1.08383	0.140475	0.00525066	-0.00333333	0.863964	0.995275	0.926667	0.272091	0.0275558	0.373333	0.198578	0.082768	1.51	0.52915	0.0385805	At4g16780	homeobox-leucine zipper protein 4 (HAT4) / HD-ZIP protein 4 SP|Q05466|HAT4_ARATH Homeobox-leucine zipper protein HAT4 (HD-ZIP protein 4) (SP:Q05466) [Arabidopsis thaliana] (HD-ZIP homeotic protein Athb-2
0.0112018	0.244525	0.943982	-0.213682	0.261929	0.289395	0.549926	0.0466102	0.00274349	1.70373	0.23338	0.0062634	0.0933333	0.274651	0.615753	0.233333	0.292632	0.301326	0.54	0.252389	0.0657197	0.866667	0.135769	0.00808144	At4g17530	Ras-related GTP-binding protein; putative very strong similarity to RAB1C [Lotus corniculatus var. japonicus] GI:1370166; contains Pfam profile PF00071: Ras family
0.0695774	1.53123	0.944435	0.329057	1.13087	0.664098	-0.611612	0.207014	0.147405	0.774026	0.555854	0.138076	0.69	2.18028	0.638598	0.466667	0.678552	0.355775	1.44667	0.185831	0.00545525	1.495	0.657609	0.191974	At4g17710	homeobox-leucine zipper family protein / lipid-binding START domain-containing protein similar to HD-Zip homeo domain OCL4 protein (GI:8920425) [Zea mays]; contains Pfam PF00046: Homeobox domain and Pfam PF01852: START domain
0.00263747	0.0911839	0.973973	0.384876	0.515077	0.322298	1.50186	0.90752	0.103107	1.59427	0.316374	0.0128054	0.06	-	-	0.813333	0.594082	0.141143	0.703333	0.370045	0.0811921	2.35333	1.40873	0.101572	At4g18150	hypothetical protein
0.0641303	1 replica hybridized	-	0.351908	0.414531	0.280095	0.819967	0.226334	0.122677	1.11907	0.263301	0.10698	not hybridized	-	-	0.496667	0.42004	0.177122	0.633333	0.275923	0.0578345	1.12667	0.204042	0.0107567	At4g18540	expressed protein ; expression supported by MPSS
0.241008	1 replica hybridized	-	0.407717	0.36343	0.190562	1.38678	0.339988	0.0194786	1.24123	0.449449	0.0415681	0.095	0.0636396	0.281624	0.603333	0.255408	0.0548657	0.753333	0.410406	0.0863148	1.47	0.451774	0.0300709	At4g18590	expressed protein
-0.529283	0.775492	0.358653	0.16088	0.737945	0.737931	1.03117	0.120692	0.00433895	0.697293	0.555434	0.16048	-0.645	0.473762	0.304961	0.903333	0.206478	0.0169732	0.44	0.301993	0.127643	0.85	0.236432	0.0248334	At4g19170	9-cis-epoxycarotenoid dioxygenase; putative / neoxanthin cleavage enzyme; putative / carotenoid cleavage dioxygenase; putative similar to 9-cis-epoxycarotenoid dioxygenase [Phaseolus vulgaris][GI:6715257]; neoxanthin cleavage enzyme; Lycopersicon esculentum; PATX:E325797
-0.0662153	1.06704	0.924217	0.0354153	0.25985	0.843788	0.803287	0.323407	0.0507084	0.265102	0.635628	0.54285	-0.39	0.4272	0.254626	0.6	0.346987	0.09574	1.49667	0.127017	0.00239217	1.18	0.122882	0.00359538	At4g21960	peroxidase 42 (PER42) (P42) (PRXR1) identical to SP|Q9SB81 Peroxidase 42 precursor (EC 1.11.1.7) (Atperox P42) (PRXR1) (ATP1a/ATP1b) {Arabidopsis thaliana}
-0.0174761	0.35056	0.939057	0.254308	0.344528	0.333179	1.52448	0.253021	0.00926866	1.24222	0.148529	0.00450474	-0.00333333	0.332315	0.987716	0.276667	0.310215	0.262419	1.19	0.160935	0.00604137	1.61	0.219317	0.00612866	At4g23100	glutamate-cysteine ligase / gamma-glutamylcysteine synthetase (GSH1) identical to glutamate-cysteine ligase SP:P46309 from [Arabidopsis thaliana]; contains Pfam profile: PF04107 glutamate-cysteine ligase family 2(GCS2)
0.412523	0.706381	0.418245	1.19082	1.78098	0.366552	4.82497	0.625846	0.0055189	3.33768	0.314635	0.00296382	0.335	0.544472	0.544139	2.94333	0.535755	0.0108645	2.98333	0.636736	0.014847	3.88	0.74505	0.0120689	At4g23600	coronatine-responsive tyrosine aminotransferase / tyrosine transaminase similar to nicotianamine aminotransferase from Hordeum vulgare [GI:6498122; GI:6469087]; contains Pfam profile PF00155 aminotransferase; classes I and II; identical to cDNA coronatine-regulated tyrosine aminotransferase (F9D16.70) GI:15076852
0.22994	0.783526	0.66176	0.371574	0.440461	0.443973	1.21412	0.184293	0.00768677	0.402965	1 replica hybridized	-	-0.106667	1.12167	0.884313	0.286667	0.205994	0.137495	0.686667	0.366651	0.0833302	1.18333	0.804757	0.12574	At4g23620	50S ribosomal protein-related contains weak similarity to 50S ribosomal protein L25 (TL5). (Swiss-Prot:P56930) [Thermus thermophilus]
-0.0129391	1 replica hybridized	-	0.493072	0.789876	0.390776	2.34203	0.361487	0.00783675	1.16077	0.575758	0.216287	not hybridized	-	-	0.243333	0.120968	0.073422	1.41333	0.751155	0.0826507	1.61333	0.720579	0.0605218	At4g23720	expressed protein ; expression supported by MPSS
0.0819416	1 replica hybridized	-	0.513207	0.541649	0.240223	1.65623	0.611781	0.0428901	0.860813	0.23891	0.124242	-0.0466667	0.145717	0.634852	0.853333	0.140475	0.00891262	0.0933333	0.119304	0.308167	1.61333	0.100664	0.00129521	At4g24220	expressed protein protein induced upon wounding - Arabidopsis thaliana; PID:e257749
0.0556023	0.110356	0.474855	0.258937	0.655345	0.567327	1.84621	0.282081	0.00767507	1.26537	0.249641	0.012629	0.0966667	0.090185	0.204509	0.24	0.442267	0.446481	1.17333	0.461447	0.0478833	1.29667	0.380701	0.0275517	At4g24460	expressed protein
not hybridized	-	-	0.105795	1 replica hybridized	-	1.32559	0.455855	0.0369771	0.832815	0.335316	0.049876	not hybridized	-	-	0.21	-	-	1.275	0.360624	0.125666	1.9	0.582323	0.0299134	At4g24560	ubiquitin-specific protease 16; putative (UBP16) similar to ubiquitin-specific protease 16 GI:11993477 [Arabidopsis thaliana]
-0.529481	0.771575	0.356601	0.0434938	0.187343	0.725753	1.31635	0.0102298	2.57665e-05	1.02226	0.0959341	0.00292613	-0.443333	0.733507	0.405033	0.146667	0.102144	0.130713	1.19	0.242693	0.0135825	1.19333	0.450037	0.0442828	At4g24920	protein transport protein SEC61 gamma subunit; putative similar to Swiss-Prot:Q19967 protein transport protein SEC61 gamma subunit [Caenorhabditis elegans]
0.0361127	0.310336	0.858906	0.0964171	0.0259793	0.0218543	1.10891	0.120555	0.00419391	0.682997	0.424045	0.107065	-0.0133333	0.585178	0.972105	0.33	0.425676	0.311453	0.263333	0.192959	0.141862	0.993333	0.185831	0.0114659	At4g25030	expressed protein
0.0907612	0.301782	0.743986	-0.169461	0.493824	0.610574	1.17383	0.333164	0.0262039	0.547928	0.464113	0.177147	0.243333	0.716682	0.616039	0.316667	0.361432	0.268429	-0.22	0.0854401	0.0467761	0.726667	0.698665	0.213422	At4g25420	gibberellin 20-oxidase identical to GI:1109695
-0.40616	0.678275	0.408605	0.361434	0.427084	0.278177	1.58795	0.127467	0.00206354	1.16335	0.186393	0.00880667	0.126667	0.170098	0.326139	0.46	0.087178	0.0117615	1.33667	0.205994	0.00782383	1.05333	0.181751	0.00977896	At4g26690	glycerophosphoryl diester phosphodiesterase family protein weak similarity to glycerophosphodiester phosphodiesterase [Borrelia hermsii] GI:1399038; contains Pfam profile PF03009: Glycerophosphoryl diester phosphodiesterase family
0.317083	0.432562	0.331947	-0.24352	0.416864	0.419372	0.914297	0.294188	0.0326292	1.09362	0.332525	0.0288289	-0.03	0.251197	0.855271	-0.143333	0.116762	0.167361	0.27	0.232594	0.182068	0.786667	0.0493288	0.00130811	At4g27020	expressed protein gene F20P5.12 of BAC F20P5 from Arabidopsis thalianachromosome 1; PID:g2194125
0.0422176	0.138187	0.740365	0.0356986	0.110012	0.612782	0.588813	0.525066	0.188321	0.247093	1 replica hybridized	-	0.04	0.0989949	0.669501	0.386667	0.382143	0.221774	0.996667	0.150111	0.00747674	1.55333	0.555908	0.0401398	At4g27070	tryptophan synthase; beta subunit 2 (TSB2) identical to SP|25269
-0.0266351	1 replica hybridized	-	0.154663	0.488563	0.641172	0.878523	0.358174	0.176215	0.564264	1 replica hybridized	-	0.05	0.285132	0.79002	0.306667	0.190351	0.108014	0.836667	0.0680686	0.00219904	1.11333	0.0907377	0.00220681	At4g27130	eukaryotic translation initiation factor SUI1; putative similar to SP|P32911 Protein translation factor SUI1 {Saccharomyces cerevisiae}; contains Pfam profile PF01253: Translation initiation factor SUI1
-0.00428693	0.240555	0.978179	0.0540568	0.241588	0.741194	1.10521	0.143083	0.00533303	0.323917	0.316549	0.217716	0.0733333	0.752684	0.881515	0.423333	0.210792	0.0736341	0.476667	0.495412	0.237537	0.68	0.554256	0.167506	At4g27720	expressed protein contains Pfam PF05631: Protein of unknown function (DUF791)
-0.289507	1 replica hybridized	-	0.098103	0.270857	0.586433	1.19189	0.23186	0.0122922	0.792692	0.271684	0.0358128	0.0666667	0.0404145	0.103779	0.413333	0.090185	0.0155009	0.91	0.274044	0.0289247	1.35	0.338083	0.0202718	At4g27870	integral membrane family protein contains Pfam PF01988: Integral membrane protein
0.00441578	0.0606555	0.934686	0.203191	0.307504	0.365924	1.47564	0.529868	0.0407412	1.78022	0.276136	0.0712316	-0.11	0.113137	0.400304	-0.29	0.419047	0.353423	0.045	0.205061	0.808428	0.756667	0.487476	0.114974	At4g28040	nodulin MtN21 family protein similar to MtN21 GI:2598575 (root nodule development) from [Medicago truncatula]
0.186012	1 replica hybridized	-	0.273927	0.343126	0.306932	1.1726	0.240781	0.0140177	0.832503	0.346066	0.0519278	-0.06	0.186815	0.633947	-0.22	0.216564	0.220557	0.406667	0.0750555	0.0111647	0.976667	0.21362	0.015575	At4g28090	multi-copper oxidase type I family protein similar to pollen-specific BP10 protein [SP|Q00624][Brassica napus]; contains Pfam profile: PF00394 Multicopper oxidase
-0.291604	1 replica hybridized	-	0.0794508	0.0974424	0.294727	1.32671	0.218549	0.00867964	0.723711	0.000322829	0	-0.02	0.222711	0.890674	0.206667	0.172434	0.173554	0.543333	0.169214	0.030843	0.906667	0.636737	0.132499	At4g28200	expressed protein
0.345038	0.431655	0.300441	0.168244	0.422076	0.56072	1.27913	0.179336	0.00648759	0.530913	0.297504	0.0885521	-0.0166667	0.198578	0.897746	0.58	0.434856	0.14712	0.976667	0.151438	0.007919	1.47	0.815598	0.0891093	At4g28940	nucleosidase-related contains weak similarity to MTA/SAH nucleosidase (P46). (Swiss-Prot:P24247) [Shigella flexneri]
0.20776	0.654345	0.637572	0.689116	0.964314	0.341422	2.43765	0.624705	0.11358	1.76334	0.415633	0.0178461	0.12	0.87155	0.833718	1.12	0.741822	0.120389	1.3	0.274955	0.0145858	2.12667	1.06491	0.0743761	At4g29080	auxin-responsive AUX/IAA family protein similar to SP|Q38826 Auxin-responsive protein IAA8; SP|Q38827 Auxin-responsive protein IAA9 from Arabidopsis thaliana; contains Pfam profile: PF02309: AUX/IAA family
0.16601	1 replica hybridized	-	0.0444947	0.0683809	0.400992	0.0418202	1 replica hybridized	-	1.28412	0.804466	0.110147	not hybridized	-	-	0.716667	1.225	0.417562	not hybridized	-	-	2.445	0.205061	0.0377104	At4g29700	type I phosphodiesterase/nucleotide pyrophosphatase family protein similar to SP|P22413 Ectonucleotide pyrophosphatase/phosphodiesterase 1 (Plasma-cell membrane glycoprotein PC-1) [Includes: Alkaline phosphodiesterase I (EC 3.1.4.1); Nucleotide pyrophosphatase (EC 3.6.1.9) {Homo sapiens}; contains Pfam profile PF01663: Type I phosphodiesterase / nucleotide pyrophosphatase
-0.30798	0.540203	0.56802	0.745376	0.924401	0.295556	2.65467	1 replica hybridized	-	2.69792	0.839603	0.0305357	not hybridized	-	-	0.953333	1.21039	0.305731	0.18	-	-	2.625	0.487904	0.0831932	At4g29710	phosphodiesterase/nucleotide pyrophosphatase-related weak similarity to SP|Q13822 Ectonucleotide pyrophosphatase/phosphodiesterase 2 {Homo sapiens}
-0.0906025	1 replica hybridized	-	0.305626	1 replica hybridized	-	1.13002	0.620251	0.0876311	0.591088	0.332096	0.0923793	-0.03	-	-	0.12	-	-	0.915	0.487904	0.229543	2.17333	0.615819	0.0257343	At4g29860	transducin family protein / WD-40 repeat family protein contains 3 WD-40 repeats (PF00400); WDVCF variant 1 (gi:12006981) [Mus musculus]
0.00777437	2.27254	0.99581	0.537165	1.44758	0.586686	-1.39461	0.965146	0.290587	0.781995	0.606263	0.153553	0.59	2.37059	0.708427	0.636667	1.29063	0.482886	1.14333	0.300056	0.0221966	0.613333	1.8302	0.620303	At4g30510	transport protein-related weak similarity to Gsa12p [Pichia pastoris] GI:18307769; contains 1 WD-40 repeat (PF00400); similar to several hypothetical proteins
-0.506456	1.81415	0.676476	0.0667662	0.0579255	0.183503	0.70714	0.584773	0.172531	not hybridized	-	-	-0.376667	2.31656	0.804694	0.593333	0.70812	0.283805	0.616667	0.342977	0.0894871	2.02	0.611474	0.0292126	At4g30650	hydrophobic protein; putative / low temperature and salt responsive protein; putative similar to SP|Q9ZNQ7 Hydrophobic protein RCI2A (Low temperature and salt responsive protein LTI6A) {Arabidopsis thaliana}; contains Pfam profile PF01679: Uncharacterized protein family
0.0986831	1.9333	0.954124	0.0359331	0.336762	0.868515	1.77331	1 replica hybridized	-	1.2059	1 replica hybridized	-	-0.0633334	2.2159	0.965017	1.2	1.56847	0.316244	0.683333	0.361156	0.0818431	2.00667	0.795634	0.0486133	At4g30660	hydrophobic protein; putative / low temperature and salt responsive protein; putative similar to SP|Q9ZNQ7 Hydrophobic protein RCI2A (Low temperature and salt responsive protein LTI6A) {Arabidopsis thaliana}; contains Pfam profile PF01679: Uncharacterized protein family
not hybridized	-	-	-0.103623	1 replica hybridized	-	not hybridized	-	-	1.28469	0.203624	0.00863701	not hybridized	-	-	0.04	-	-	not hybridized	-	-	1.585	0.827315	0.225093	At4g30760	expressed protein contains Pfam profile PF04396: Protein of unknown function; DUF537
-0.018565	0.616847	0.963164	0.421862	0.323507	0.154	1.15302	0.199406	0.0100053	0.819552	0.461703	0.0904969	0.203333	0.231156	0.267079	0.816667	0.126623	0.00791828	1.56333	0.110604	0.00166431	1.27333	0.218251	0.00965122	At4g30920	cytosol aminopeptidase family protein contains Pfam profiles: PF00883 cytosol aminopeptidase family catalytic domain; PF02789: cytosol aminopeptidase family N-terminal domain
1.03348	1.06703	0.235426	0.669869	1.0121	0.370876	4.316	0.348983	0.00218657	3.22924	0.704711	0.0156347	1.13	1.14943	0.230723	1.69333	0.565892	0.0352695	3.38	0.0916516	0.000245	3.46	0.955981	0.0245145	At4g31500	cytochrome P450 83B1 (CYP83B1) Identical to Cytochrome P450 (SP:O65782 )[Arabidopsis thaliana]
0.0329056	0.189493	0.846693	1.53704	1.52587	0.223394	3.33493	0.690097	0.0140122	3.68192	0.53641	0.00696651	-0.205	0.855599	0.792016	3.08333	0.551936	0.0105129	1.69333	0.3177	0.011531	3.25333	1.07733	0.0346631	At4g32110	expressed protein
0.100072	0.18525	0.448226	0.198799	0.209318	0.24008	1.30987	0.245715	0.0118108	1.04541	0.0593236	0.00114126	-0.203333	0.716682	0.671773	-0.14	0.392301	0.599509	0.863333	0.116762	0.00604191	0.856667	0.332616	0.0467545	At4g32170	cytochrome P450; putative cytochrome p450; Arabidopsis thaliana; PID:G2252844
0.279236	0.550517	0.472311	0.013217	0.507465	0.967931	1.55873	0.176069	0.00417384	0.326912	0.437512	0.324411	0.00333333	0.757914	0.994614	0.12	0.378021	0.637637	-0.07	0.132288	0.456148	0.616667	0.948543	0.377104	At4g32285	epsin N-terminal homology (ENTH) domain-containing protein / clathrin assembly protein-related Aux22d; Vigna radiata; PID:D1021691; contains Pfam PF01417: ENTH domain. ENTH (Epsin N-terminal homology) domain; similar to clathrin assembly protein AP180 (GI:6492344) [Xenopus laevis]
0.280474	0.484863	0.421911	0.223141	0.270705	0.287677	1.46969	0.208029	0.00666318	1.26096	0.400068	0.0321618	0.05	0.155242	0.633053	0.81	0.19799	0.108957	1.27333	0.410406	0.0329269	1.28667	0.156312	0.00488359	At4g32410	cellulose synthase; catalytic subunit; putative similar to cellulose synthase-1 [gi:9622874] and -2 [gi:9622876] from Zea mays
0.489175	0.346325	0.134241	0.669781	0.34418	0.218978	1.68052	0.310949	0.011023	0.846216	0.422911	0.0748971	0.166667	0.346458	0.492379	1.01667	0.338428	0.0350082	1.93333	0.214554	0.00408013	2.29	0.838987	0.0419472	At4g32860	expressed protein
0.010892	0.193552	0.949442	1.18484	1.24613	0.241842	1.13741	0.976936	0.182593	3.4734	0.414237	0.00475512	not hybridized	-	-	2.64333	1.0054	0.0449934	0.00333334	0.0907377	0.955053	3.45	1.59806	0.201506	At4g33140	expressed protein
-0.0553561	0.0233866	0.184808	0.153869	0.40327	0.578602	0.59598	0.446516	0.145728	0.515676	0.389746	0.150261	0.085	0.388909	0.809157	0.643333	0.211266	0.0341182	0.926667	0.309246	0.0351758	1.19	0.290517	0.0192937	At4g33260	WD-40 repeat family protein contains 6 WD-40 repeats (PF00400); WD-repeat protein -Daucus carota; PID:g2253631
-0.326465	0.544387	0.40804	-0.0666342	0.627155	0.870625	1.12163	0.18848	0.00912777	-0.264011	0.434609	0.406853	-0.09	0.409512	0.740084	0.05	0.44238	0.862881	-0.03	0.190788	0.810893	0.0733333	1.07969	0.917101	At4g34265	expressed protein
-0.0979669	0.279895	0.605999	0.0521811	0.248835	0.762621	1.75733	0.394961	0.0162961	1.00211	0.645755	0.114472	0.37	0.443058	0.284971	0.22	0.0707107	0.14227	0.516667	0.351331	0.125716	1.18333	0.565007	0.0682992	At4g35630	phosphoserine aminotransferase; chloroplast (PSAT) identical to Phosphoserine aminotransferase; chloroplast precursor (PSAT) (SP:Q96255)[Arabidopsis thaliana]; contains TIGRFAM TIGR01364: phosphoserine aminotransferase; contains Pfam PF00266: aminotransferase; class V
0.165913	0.0543541	0.0339631	0.158607	0.403652	0.565606	0.952097	0.278692	0.0271771	1.01849	0.326067	0.0322366	0.01	0.269629	0.954623	0.0233333	0.200333	0.85878	1.50667	0.43501	0.02668	1.23	0.226053	0.0110721	At4g36360	beta-galactosidase; putative / lactase; putative similar to beta-galactosidase precursor SP:P48980 from [Lycopersicon esculentum]
-0.276654	1 replica hybridized	-	0.41668	0.367527	0.1885	1.28965	0.244548	0.0117481	0.935149	1 replica hybridized	-	0.03	0.217025	0.833075	0.736667	0.151438	0.0137957	0.6	0.195192	0.0335144	1.12	0.650231	0.0963823	At4g37410	cytochrome P450; putative similar to cytochrome p450 SP:O65790 from [Arabidopsis thaliana]
0.037153	1 replica hybridized	-	0.69033	0.665449	0.216465	0.652639	0.350051	0.0829071	1.50368	0.121874	0.00215134	-0.0533333	0.155671	0.613079	0.64	0.627455	0.219319	1.25	0.305123	0.0192886	1.39667	0.825914	0.0994743	At4g37850	basic helix-loop-helix (bHLH) family protein contains Pfam profile: PF00010 helix-loop-helix DNA-binding domain
0.0766396	0.0374114	0.211592	0.743697	0.544218	0.142416	0.624385	0.269938	0.192532	0.647825	0.403017	0.109267	0.18	0.130767	0.139927	1.59	0.347707	0.0155695	-0.025	0.346482	0.935263	1.17667	0.493997	0.054034	At4g37990	mannitol dehydrogenase; putative (ELI3-2) identical to GI:16269
0.0765975	0.189253	0.669044	0.664747	0.652797	0.220614	1.16149	0.388582	0.0350239	1.09627	0.470141	0.0559415	-0.203333	0.522143	0.569514	1.05333	0.288675	0.0241334	0	0.0989949	1	1.13333	0.275923	0.0191909	At4g38260	expressed protein contains Pfam PF05742: Protein of unknown function (DUF833)
0.0214809	0.131331	0.803579	-0.173585	0.470841	0.59497	1.09321	0.0765779	0.00156717	0.779123	0.624273	0.326972	0.06	0.710211	0.897081	-0.06	0.115326	0.462627	-0.163333	0.15308	0.205846	0.56	0.553444	0.221772	At4g38530	phosphoinositide-specific phospholipase C nearly identical to phosphoinositide-specific phospholipase C GI:557880 from [Arabidopsis thaliana]; contains Pfam profile: PF00388 phosphatidylinositol-specific phospholipase C
0.0729658	0.122347	0.553947	0.410056	0.413839	0.232112	1.2244	0.276745	0.0165559	1.32569	0.256187	0.0122944	-0.13	-	-	0.703333	0.554737	0.159256	0.99	0.607701	0.106001	1.70333	0.232881	0.00617319	At4g38680	cold-shock DNA-binding family protein contains Pfam domains PF00313: 'Cold-shock' DNA-binding domain and PF00098: Zinc knuckle
-0.0212959	0.320659	0.918929	0.216639	0.0496218	0.0187465	1.28803	0.520212	0.0502516	0.873381	0.163351	0.0117252	-0.00333333	0.323316	0.987374	0.223333	0.24379	0.253479	1.49333	0.0550757	0.000453095	0.836667	0.453909	0.0856875	At4g38740	peptidyl-prolyl cis-trans isomerase / cyclophilin / rotamase / cyclosporin A-binding protein (ROC1) identical to SP|P34790 Peptidyl-prolyl cis-trans isomerase (EC 5.2.1.8) (PPIase) (Rotamase) (Cyclophilin) (Cyclosporin A-binding protein) {Arabidopsis thaliana}
0.10847	0.0961885	0.190023	0.297309	0.566128	0.462909	-0.0104678	0.188941	0.913934	0.373065	0.200433	0.0849542	0.636667	0.425245	0.122069	0.57	0.417253	0.141635	1.57	0.422966	0.023349	0.6	1.05057	0.426827	At4g38810	calcium-binding EF hand family protein contains INTERPRO:IPR002048 calcium-binding EF-hand domain
0.182568	0.0353936	0.0867294	0.55769	1 replica hybridized	-	1.69258	0.489569	0.0267449	2.15502	0.387699	0.0105724	-0.06	-	-	0.45	0.296985	0.277965	0.8	0.612617	0.152097	2.84667	0.667108	0.0178184	At4g39950	cytochrome P450 79B2; putative (CYP79B2) identical to cytochrome P450 (79B2) SP:O81346 from [Arabidopsis thaliana]
0.056216	1 replica hybridized	-	0.0228078	0.114249	0.763086	0.0760835	0.246548	0.644721	0.234349	0.128438	0.0829082	-0.14	0.087178	0.1086	0.1	0.202978	0.483373	0.496667	0.315647	0.112387	1.15667	0.447363	0.046419	At5g02340	DC1 domain-containing protein contains Pfam profile PF03107: DC1 domain
0.0325641	0.285257	0.861534	-0.294076	0.317913	0.250894	0.564683	0.183054	0.0331853	0.282768	0.423026	0.364378	0.00666667	0.3177	0.974308	0.553333	0.281839	0.0766657	1.33667	0.100167	0.00186664	1.03	0.517397	0.0747964	At5g02380	metallothionein protein 2B (MT-2B) identical to SWISS-PROT:Q38805 metallothionein-like protein 2B (MT-2B) [Arabidopsis thaliana]
0.172639	1 replica hybridized	-	0.555023	0.682021	0.295636	1.99615	0.272535	0.00597718	1.96943	0.285536	0.00694426	0.03	0.141067	0.74795	1.17667	0.165025	0.00649273	0.953333	0.249867	0.0221408	2.55333	0.0251661	3.23798e-05	At5g03170	fasciclin-like arabinogalactan-protein (FLA11)
-0.112492	0.219277	0.600431	-0.240924	0.301029	0.298553	1.21217	0.0370808	0.000364075	0.673578	0.396168	0.0975103	0.23	0.482804	0.496055	0.503333	0.330202	0.118495	1.02	0.19975	0.0125435	1.63	0.277849	0.00954699	At5g03760	glycosyl transferase family 2 protein similar to beta-(1-3)-glucosyl transferase GB:AAC62210 GI:3687658 from [Bradyrhizobium japonicum]; cellulose synthase from Agrobacterium tumeficiens [gi:710492] and Agrobacterium radiobacter [gi:710493]; contains Pfam glycosyl transferase; group 2 family protein domain PF00535
0.158271	0.4046	0.567933	0.0738674	0.51085	0.827503	1.10548	0.186193	0.00945379	0.549284	0.252119	0.0630292	0.11	0.01	0.00274349	0.526667	0.155027	0.0276877	0.316667	0.59769	0.455666	0.58	0.60696	0.239732	At5g04590	sulfite reductase / ferredoxin (SIR) identical to sulfite reductase [Arabidopsis thaliana] GI:804953; GI:2584721
0.0881921	0.408279	0.744242	0.211947	0.516682	0.555267	1.8394	0.375082	0.0136659	0.861441	0.200683	0.0170412	0.00333334	0.296704	0.986242	0.443333	0.326241	0.142827	1.45667	0.398037	0.0239966	1.31667	0.407962	0.0305427	At5g05010	clathrin adaptor complexes medium subunit-related contains pfam profile: PF00928 adaptor complexes medium subunit family
0.0220861	0.909434	0.97027	-0.091794	0.203796	0.503939	0.975768	0.358313	0.0425869	0.614091	0.562203	0.197463	-0.27	0.226053	0.174457	0.74	0.29	0.0475699	1.07	0.147986	0.00631576	1.02667	0.0251661	0.000200226	At5g05170	cellulose synthase; catalytic subunit (Ath-B) nearly identical to gi:2827143; cellulose synthase; catalytic subunit (Ath-B)
0.026967	1 replica hybridized	-	0.0859525	0.417595	0.763635	2.73592	0.597493	0.0156151	1.05751	1.02878	0.21604	-0.03	-	-	0.53	0.648614	0.29262	1.31667	0.457967	0.0380407	2.08	0.635531	0.0297379	At5g05210	nucleolar matrix protein-related contains Pfam domain; PF04935: Surfeit locus protein 6
0.0801703	1 replica hybridized	-	0.127646	0.434104	0.654894	1.75213	0.279007	0.00833012	2.58351	0.142151	0.000984185	0.03	-	-	1.60333	1.06533	0.121022	2.41	0.540278	0.0163429	4.33333	0.447921	0.00354262	At5g06870	polygalacturonase inhibiting protein 2 (PGIP2) identical to polygalacturonase inhibiting protein 2 (PGIP2) [Arabidopsis thaliana] gi|7800201|gb|AAF69828; contains leucine rich-repeat (LRR) domains Pfam:PF00560; INTERPRO:IPR001611
0.139851	0.26659	0.459461	0.674848	1.25941	0.450252	3.5905	1.16576	0.0333724	3.45235	0.20105	0.00111554	0.28	0.372693	0.322889	0.896667	0.503322	0.0909308	1.72333	0.938527	0.0862629	2.95667	1.14028	0.046172	At5g07350	tudor domain-containing protein / nuclease family protein contains Pfam domains PF00567: Tudor domain and PF00565: Staphylococcal nuclease homologue
-0.321928	1 replica hybridized	-	0.593418	0.435348	0.141388	1.43661	0.380732	0.0228837	0.469485	1 replica hybridized	-	-0.055	0.0353553	0.271599	0.616667	0.283608	0.063828	1.49	0.383014	0.021324	1.08333	0.208407	0.0121124	At5g07475	plastocyanin-like domain-containing protein contains plastocyanin-like domain Pfam:PF02298
-0.47781	0.0353805	0.0333025	0.991776	1.00671	0.229689	2.78215	0.51555	0.0112499	0.915016	0.300718	0.0340525	0.13	0.325115	0.560185	1.66333	0.443772	0.0229144	2.52	0.23	0.00276522	2.88	0.710422	0.0196858	At5g07580	ethylene-responsive element-binding family protein contains similarity to ethylene responsive element binding factor 5 (AtERF5) (Swiss-Prot:O80341) [Arabidopsis thaliana]; contains Pfam PF00847: AP2 domain
0.180572	1 replica hybridized	-	0.209643	0.394481	0.451718	3.0834	1.01547	0.0343515	1.4262	0.732882	0.220778	0.045	0.0919239	0.614498	0.035	0.205061	0.849217	1.82667	0.395011	0.0152323	2.77667	0.477214	0.00970288	At5g07640	zinc finger (C3HC4-type RING finger) family protein contains a zinc finger; C3HC4 type (RING finger); signature; PROSITE:PS00518 and a IBR domain; Pfam:PF01485
-0.064521	0.0912464	0.5	0.547498	1.20469	0.513852	2.12797	0.137224	0.00138573	1.58527	0.203412	0.058078	0.11	0.0424264	0.169501	0.936667	0.578129	0.106991	0.686667	0.543722	0.160225	1.67333	0.10504	0.00131089	At5g07920	diacylglycerol kinase 1 (DGK1) identical to diacylglycerol kinase 1 (Diglyceride kinase 1; DGK 1; DAG kinase 1) [Arabidopsis thaliana] SWISS-PROT:Q39017
0.142807	0.214981	0.368909	-0.15103	0.61582	0.712758	1.1086	0.138855	0.00526079	-0.3039	0.444813	0.358375	0.0266667	0.462637	0.92958	-0.0766667	0.215484	0.600528	-0.0133333	0.174738	0.906952	0.53	1.30767	0.555375	At5g09740	histone acetyltransferase; putative similar to histone acetyltransferase [Homo sapiens] gi|8317213|gb|AAF72665
-0.214125	1 replica hybridized	-	-0.231408	0.407937	0.430956	0.747589	0.163562	0.0152681	0.335401	0.183901	0.0847258	-0.153333	0.25697	0.409965	0.00333334	0.228108	0.982106	0.293333	0.205994	0.132489	1.00667	0.361156	0.0403264	At5g10350	polyadenylate-binding protein family protein / PABP family protein contains weak similarity to poly(A) binding protein II from [Mus musculus] GI:2351846; [Xenopus laevis] GI:11527140; contains InterPro entry IPR000504: RNA-binding region RNP-1 (RNA recognition motif) (RRM)
0.174237	1.73269	0.877765	0.441557	1.43922	0.647255	-1.09018	0.867996	0.160586	0.445025	0.553004	0.300223	0.226667	2.45133	0.887471	0.693333	1.03872	0.367076	1.02667	0.127017	0.00506333	0.206667	1.78001	0.859218	At5g11040	expressed protein weak similarity to hypercellular protein [Aspergillus nidulans] GI:9309269
0.120294	1 replica hybridized	-	0.772988	0.469711	0.105115	2.14981	0.280812	0.00549963	0.584	0.472893	0.331084	-0.055	0.0494975	0.360791	0.92	0.06	0.00141476	0.69	0.23516	0.0366047	1.80333	0.447474	0.0199131	At5g11390	expressed protein
-0.202997	0.390688	0.463124	0.352737	0.548391	0.382614	1.16264	0.245257	0.0147962	1.0632	0.297357	0.0253741	-0.443333	0.642988	0.354817	0.463333	0.578129	0.299506	0.13	0.0173205	0.00586516	1.22	0.360555	0.0279013	At5g11670	malate oxidoreductase; putative similar to NADP-dependent malic enzyme (EC 1.1.1.40) (NADP-ME) (SP|P12628) {Phaseolus vulgaris}
0.1139	0.195783	0.419716	0.517242	0.37198	0.135572	1.21253	0.59119	0.0717245	1.39897	0.25928	0.0112946	0.236667	0.438444	0.448518	0.64	0.486621	0.150409	1.20667	0.520801	0.0568502	1.74333	0.25697	0.00716463	At5g11790	Ndr family protein similar to SP|O23969 Pollen specific protein SF21 {Helianthus annuus}; contains Pfam profile PF03096: Ndr family
0.0274192	0.138461	0.764298	0.0799085	0.270793	0.673191	0.469335	0.793193	0.412943	0.0931094	1 replica hybridized	-	0.06	0.324191	0.778937	0.5	0.122882	0.019545	0.133333	0.051316	0.0459952	1.18333	0.37581	0.0320146	At5g13280	aspartate kinase identical to aspartate kinase [Arabidopsis thaliana] GI:4376158
0.222495	0.637047	0.606716	-0.209291	0.582926	0.602613	1.5119	0.179534	0.00465877	0.270787	0.200448	0.150282	0.143333	0.375544	0.576534	0.123333	0.0950438	0.153608	0.133333	0.315013	0.539774	0.816667	0.642988	0.15882	At5g13470	expressed protein
0.0244103	0.365356	0.918444	0.306561	0.536664	0.431771	1.101	0.0674445	0.00121173	-0.144407	0.314276	0.507307	0.12	0.3747	0.634852	0.0733333	0.135031	0.446179	0.28	0.157162	0.0909219	0.633333	0.582866	0.200551	At5g14420	copine-related low similarity to SP|Q99829 Copine I {Homo sapiens}
0.128424	0.0663184	0.222886	0.446614	0.611178	0.335191	2.12616	0.532559	0.0205203	4.03689	0.39088	0.00311997	-0.0866667	0.318957	0.684239	1.33	0.640937	0.0694445	0.826667	0.155027	0.0115206	3.14667	0.541233	0.00971805	At5g14620	cytosine methyltransferase (DRM2) identical to cytosine methyltransferase GI:7658293 from [Arabidopsis thaliana]
0.104276	0.323718	0.727872	-0.00758598	0.242154	0.9663	1.91914	0.116341	0.0012438	0.781258	0.588046	0.149557	0.113333	0.160416	0.34567	0.466667	0.37421	0.16337	1.83333	0.310698	0.00943823	2.03333	0.436616	0.015024	At5g14800	pyrroline-5-carboxylate reductase identical to pyrroline-5-carboxylate reductase SP:P54904 from [Arabidopsis thaliana]
0.269025	0.507712	0.590595	0.673481	0.684679	0.229117	0.215349	0.729062	0.656316	1.08411	0.348108	0.0324833	-0.08	0.47697	0.798781	0.326667	0.23029	0.13332	0.163333	0.0862168	0.0816624	1.07333	0.705431	0.118856	At5g15270	KH domain-containing protein various predicted proteins; Arabidopsis thaliana and Oryza sativa
0.199546	0.355288	0.433262	0.027296	0.315684	0.898137	1.144	0.119861	0.00355934	0.256062	0.4681	0.444517	0.05	0.705337	0.913505	0.173333	0.189297	0.253631	0.503333	0.0550757	0.00396732	0.6	0.704486	0.278138	At5g15790	zinc finger (C3HC4-type RING finger) family protein contains Pfam profile: PF00097 zinc finger; C3HC4 type (RING finger)
-0.77106	0.16014	0.0140753	0.0372459	0.140761	0.697578	0.920202	0.115256	0.00536478	not hybridized	-	-	0.576667	0.639714	0.258834	0.866667	0.221435	0.0210749	1.58333	0.74009	0.0657296	2.18	0.213776	0.00319007	At5g15970	stress-responsive protein (KIN2) / stress-induced protein (KIN2) / cold-responsive protein (COR6.6) / cold-regulated protein (COR6.6) identical to SP|P31169 Stress-induced KIN2 protein (Cold-induced COR6.6 protein) {Arabidopsis thaliana}
0.6659	0.518852	0.156273	1.03522	0.451661	0.0578742	2.39795	0.0648436	0.000210781	1.48735	0.559122	0.0444792	0.596667	0.491664	0.170309	1.70333	0.241316	0.00662398	2.54333	0.222785	0.0025479	2.78	0.642573	0.0173467	At5g16120	hydrolase; alpha/beta fold family protein similar to monoglyceride lipase from [Homo sapiens] GI:14594904; [Mus musculus] GI:2632162; contains Pfam profile PF00561: hydrolase; alpha/beta fold family
0.105368	0.138047	0.317103	0.268936	0.455249	0.408507	2.25687	0.0963559	0.000603821	1.82127	0.156935	0.00244083	0.48	0.338674	0.133504	0.973333	0.0602771	0.00127594	1.3	0.291033	0.0162988	2.20333	0.798269	0.0410768	At5g16290	acetolactate synthase small subunit; putative similar to gi:5931761 from Nicotiana plumbaginifolia
0.500489	0.531747	0.24462	0.0108341	0.376518	0.967366	1.30749	0.0668742	0.000825455	-0.100079	0.193361	0.478049	0.176667	0.401539	0.525631	0.596667	0.340783	0.0937028	0.713333	0.299388	0.0540045	1.12	0.52144	0.0652592	At5g16830	syntaxin 21 (SYP21) / PEP12 homolog identical to Syntaxin homolog (PEP12 homolog) (SP:Q39233) and syntaxin of plants 21 (GP:899122) {Arabidopsis thaliana}; contains Pfam profiles PF05739:SNARE domain and PF00804: Syntaxin
-0.108469	0.173946	0.393044	-0.0113815	0.204296	0.939551	1.19769	0.300882	0.020452	0.809882	0.310937	0.168836	0	0.0424264	1	0	0.452106	1	0.346667	0.421228	0.290098	0.613333	0.643143	0.240382	At5g16930	AAA-type ATPase family protein contains Pfam domain; PF00004: ATPase; AAA family
0.917293	1.08362	0.280249	0.065476	0.399095	0.800319	1.43578	0.367551	0.021397	0.188001	0.593149	0.634458	0.216667	0.615007	0.603828	0.583333	0.0208167	0.00042422	1.08	0.14	0.00555465	1.03667	0.160416	0.00788741	At5g16970	NADP-dependent oxidoreductase; putative (P1) identical to probable NADP-dependent oxidoreductase P1; zeta-crystallin homolog [SP|Q39172][gi:886428]; Arabidopsis thaliana; similar to allyl alcohol dehydrogenase [Nicotiana tabacum] GI:6692816; contains Pfam profile PF00107: oxidoreductase; zinc-binding dehydrogenase family
0.208317	1 replica hybridized	-	0.153179	0.137383	0.350047	1.31494	0.769252	0.0978429	not hybridized	-	-	-0.13	-	-	0.103333	0.130512	0.303854	1.59667	0.833627	0.0800989	1.89667	0.323471	0.00955666	At5g17050	UDP-glucoronosyl/UDP-glucosyl transferase family protein similar to UDP glucose:flavonoid 3-o-glucosyltransferase; Vitis vinifera; EMBL:AF000372
-0.192645	1 replica hybridized	-	0.0896339	0.0426143	0.204833	0.857457	0.679667	0.16087	3.14303	0.181274	0.00108566	not hybridized	-	-	0.343333	0.115036	0.0354435	-0.065	0.289914	0.804529	1.34333	0.614356	0.0631833	At5g17330	glutamate decarboxylase 1 (GAD 1) sp|Q42521
-0.153246	1 replica hybridized	-	0.345731	0.452211	0.316617	0.865266	0.213096	0.0190705	0.431569	0.0697508	0.0736946	0.12	-	-	0.193333	0.49339	0.567333	0.336667	0.197569	0.0981783	1.47667	0.457639	0.0305557	At5g17370	WD-40 repeat family protein contains 1 significant; 2 weak WD-40 repeats (PF00400); similar to transducin beta-like 1 protein.(SP:O60907) [Homo sapiens]
0.252717	0.155111	0.105982	0.3019	0.491086	0.396503	2.0554	0.266076	0.00572452	1.3843	0.355104	0.02132	0.0133333	0.23029	0.929267	-0.0966667	0.321455	0.654394	1.38333	0.496017	0.0402848	1.45333	0.345881	0.0183615	At5g17530	phosphoglucosamine mutase family protein low similarity to phosphoglucomutase/phosphomannomutase [Sphingomonas paucimobilis] GI:6103619; contains InterPro accession IPR006352: Phosphoglucosamine mutase
0.313697	0.577225	0.445917	0.162573	0.91077	0.789181	0.997561	0.484763	0.0699158	1.74227	0.47931	0.0238034	-0.286667	0.410163	0.349715	0.0433333	0.0750555	0.42265	0.0233333	0.28006	0.898487	0.216667	0.37072	0.417947	At5g17900	expressed protein
0.37546	0.702448	0.587937	-0.0510233	0.180196	0.674298	1.30216	0.19306	0.00743113	0.0371854	0.59097	0.924571	0.223333	0.516172	0.531766	0.18	0.32	0.432678	1.25	0.31607	0.020654	0.783333	0.882742	0.264111	At5g17920	5-methyltetrahydropteroyltriglutamate--homocysteine methyltransferase / vitamin-B12-independent methionine synthase / cobalamin-independent methionine synthase (CIMS) identical to SP|O50008 5-methyltetrahydropteroyltriglutamate--homocysteine methyltransferase (EC 2.1.1.14) (Vitamin-B12-independent methionine synthase isozyme) (Cobalamin-independent methionine synthase isozyme) {Arabidopsis thalia…
0.108934	1 replica hybridized	-	0.448041	0.654443	0.355497	1.53052	0.489975	0.143169	1.28673	0.128487	0.00341208	0.03	-	-	0.915	0.714178	0.321054	0.916667	0.490136	0.0835319	1.92667	0.0550757	0.000272275	At5g18130	expressed protein similar to unknown protein (gb|AAF00631.1)
0.22741	1 replica hybridized	-	0.22628	0.423266	0.449496	0.785285	0.461499	0.0990215	1.38926	0.333312	0.0185844	-0.08	0.458258	0.790917	0.123333	0.28006	0.52529	1.21667	0.758309	0.108767	2.9	0.208806	0.00172364	At5g18210	short-chain dehydrogenase/reductase (SDR) family protein similar to short-chain type dehydrogenase/reductase SP:Q08632 [Picea abies]
0.146633	0.076089	0.0792341	0.103598	0.202457	0.476528	0.911371	0.169712	0.0119002	0.593066	0.396031	0.12295	0.41	0.278388	0.125413	0.826667	0.105987	0.00543469	0.936667	0.155027	0.0090079	1.03333	0.115902	0.00416736	At5g18810	SC35-like splicing factor; 28 kD (SCL28) nearly identical to SC35-like splicing factor SCL28; 28 kD [Arabidopsis thaliana] GI:9843655; contains Pfam profile PF00076: RNA recognition motif. (a.k.a. RRM; RBD; or RNP domain)
0.120294	1 replica hybridized	-	0.485739	0.861468	0.43027	2.05544	0.807907	0.0474345	2.5611	0.917569	0.158297	0.135	0.0777817	0.246293	0.243333	0.446356	0.444718	0.8	0.744782	0.203891	2.24	0.627933	0.0252082	At5g20730	auxin-responsive factor (ARF7) identical to auxin response factor 7 GI:4104929 from [Arabidopsis thaliana]
0.931623	0.33719	0.0409996	0.506003	0.300395	0.10067	1.18111	0.315087	0.023039	0.367534	0.262704	0.139416	0.0433333	0.346458	0.848581	0.0266667	0.126623	0.750244	0.17	0.138924	0.168171	-0.516667	0.540494	0.23962	At5g20935	expressed protein
0.163545	1.85385	0.892579	0.991348	1.32133	0.324023	-0.845629	0.102893	0.00449551	0.992946	0.631493	0.112705	0.276667	2.20523	0.848127	0.833333	0.803886	0.214419	1.29	0.257099	0.0129831	0.646667	1.5441	0.543612	At5g22000	zinc finger (C3HC4-type RING finger) family protein contains Pfam profile: PF00097 zinc finger; C3HC4 type (RING finger)
-0.133579	1.50324	0.891807	0.386103	1.3873	0.679175	-0.987371	0.331415	0.0350573	0.69965	0.599474	0.181161	0.676667	2.5052	0.68593	0.473333	0.534634	0.26489	1.38	0.245561	0.0103903	0.716667	1.555	0.508444	At5g23380	expressed protein
0.13547	0.580747	0.797141	0.256815	0.180198	0.13043	0.260788	0.159811	0.107507	0.448962	0.245934	0.0868493	-0.246667	1.21928	0.759499	0.323333	0.330807	0.232548	1.43667	0.190875	0.00583248	0.606667	0.349333	0.0950312	At5g23530	expressed protein contains similarity to PrMC3 [Pinus radiata] GI:5487873
-0.0515303	1 replica hybridized	-	0.277941	0.370794	0.329969	2.06217	0.319935	0.00771079	1.80869	0.559877	0.0306146	-0.11	-	-	0.0466667	0.305341	0.816012	0.65	0.455082	0.13184	2.71333	0.435239	0.00846808	At5g23640	hypothetical protein
0.491488	0.751687	0.374926	-0.235174	0.303154	0.309376	1.98468	0.209599	0.00374414	0.598997	0.384894	0.116251	-0.00333334	0.427122	0.990442	0.03	0.180278	0.800296	1.05667	0.210317	0.0129495	1.36667	0.78015	0.0936166	At5g23750	remorin family protein contains Pfam domain; PF03766: Remorin; N-terminal region; contains Pfam domain; PF03763: Remorin; C-terminal region
-0.0811957	0.149407	0.44592	0.0309725	0.213491	0.829886	0.46885	0.576211	0.293506	1.0064	0.36952	0.0419975	0.08	0.121244	0.371461	0.48	0.168226	0.0385889	0.546667	0.064291	0.00457871	0.483333	0.0907377	0.0115449	At5g23810	amino acid transporter family protein similar to amino acid carrier [Ricinus communis] GI:3293031; contains Pfam profile PF01490: Transmembrane amino acid transporter protein
not hybridized	-	-	not hybridized	-	-	not hybridized	-	-	not hybridized	-	-	not hybridized	-	-	0.35	-	-	0.2	-	-	2.1	0.442267	0.0144646	At5g23960	terpene synthase/cyclase family protein non-consensus TA donor splice site at exon 4
0.0480566	0.044375	0.368244	0.492682	0.629309	0.3082	2.71448	0.592039	0.0153775	2.93735	0.593817	0.0135282	0.146667	0.306649	0.494553	0.945	1.18087	0.460708	0.75	1.40652	0.453205	2.9	0.701498	0.0189519	At5g24420	glucosamine/galactosamine-6-phosphate isomerase-related contains weak similarity to Swiss-Prot:O95336 6-phosphogluconolactonase (EC 3.1.1.31) (6PGL) [Homo sapiens]
0.218424	1 replica hybridized	-	0.384837	0.363212	0.207838	-0.371323	0.580692	0.379842	1.30994	0.522999	0.0489582	-0.346667	1.80622	0.771173	0.5	0.443058	0.189816	-0.123333	0.141539	0.270289	0.325	0.883884	0.694729	At5g24740	expressed protein
not hybridized	-	-	not hybridized	-	-	0.133267	1 replica hybridized	-	2.79827	1 replica hybridized	-	not hybridized	-	-	1.42	-	-	1.80333	0.727484	0.0501973	4.01667	0.721965	0.0105982	At5g24770	vegetative storage protein 2 (VSP2) identical to SP|O82122 Vegetative storage protein 2 precursor {Arabidopsis thaliana}; contains Pfam profile PF03767: HAD superfamily (subfamily IIIB) phosphatase
-0.165059	1 replica hybridized	-	-0.103886	0.0821402	0.307177	1.19987	1.47609	0.454604	1.72518	0.375288	0.0151913	not hybridized	-	-	0.01	-	-	0.23	0.226274	0.386939	0.41	0.169706	0.181265	At5g25480	C-5 cytosine-specific DNA methylase family protein contains Pfam profile PF00145: C-5 cytosine-specific DNA methylase
-0.10973	0.72553	0.817867	0.419807	0.469103	0.260994	1.98427	0.646592	0.033524	2.28048	0.237315	0.00352721	0.05	0.355949	0.830452	1.35667	0.481802	0.0395626	1.87667	0.176163	0.00292432	2.51667	0.353034	0.00649552	At5g26270	expressed protein ; expression supported by MPSS
0.171866	0.644669	0.689614	0.79139	0.179492	0.0163096	2.34656	0.335022	0.00664206	2.58952	0.391689	0.00752198	0.803333	0.575529	0.136833	0.59	0.410366	0.130439	2.00333	0.325167	0.0086678	2.75	0.315119	0.00434833	At5g26280	meprin and TRAF homology domain-containing protein / MATH domain-containing protein low similarity to ubiquitin-specific protease 12 [Arabidopsis thaliana] GI:11993471; contains Pfam profile PF00917: MATH domain
0.303144	0.556442	0.582085	0.414801	0.365281	0.187884	2.16101	0.193894	0.00267677	2.26753	0.49341	0.0152743	0.00666667	0.10116	0.919548	0.923333	0.718981	0.156119	1.21667	0.42595	0.038511	2.88667	0.393997	0.00615245	At5g26300	meprin and TRAF homology domain-containing protein / MATH domain-containing protein low similarity to ubiquitin-specific protease 12 [Arabidopsis thaliana] GI:11993471; contains Pfam profile PF00917: MATH domain
0.166712	0.00454406	0.0122684	not hybridized	-	-	not hybridized	-	-	not hybridized	-	-	0.02	0.0565685	0.704833	0.723333	0.82809	0.26946	0.833333	0.610437	0.14179	2.80333	0.193477	0.001584	At5g28237	tryptophan synthase; beta subunit; putative similar to SP|P14671 Tryptophan synthase beta chain 1; chloroplast precursor (EC 4.2.1.20) {Arabidopsis thaliana}; contains Pfam profile PF00291: Pyridoxal-phosphate dependent enzyme
0.15518	0.202093	0.473792	0.601028	1.07211	0.432289	3.90496	0.667211	0.00956675	4.06378	0.313573	0.00200544	0.06	0	0	0.673333	0.466083	0.129424	2.05667	0.571868	0.0248164	3.41333	0.293655	0.00245806	At5g28510	glycosyl hydrolase family 1 protein contains Pfam PF00232 : Glycosyl hydrolase family 1 domain; TIGRFAM TIGR01233: 6-phospho-beta-galactosidase; similar to beta-glucosidase 1 (GI:12043529) [Arabidopsis thaliana]
0.61649	0.520129	0.176487	0.627883	0.597498	0.209468	3.04765	0.273664	0.00261244	2.33392	0.483007	0.0138223	0.476667	0.37099	0.156001	1.79333	0.124231	0.00159579	2.91	0.569298	0.0125186	3.19667	0.347035	0.00390554	At5g30520	hypothetical protein
0.289348	0.433822	0.367369	0.286219	0.163653	0.244161	-0.47564	0.38417	0.163743	0.316504	0.304875	0.214608	-0.273333	0.926355	0.660134	-0.79	0.417612	0.0818711	1.04667	0.155671	0.00729296	0.42	1.1049	0.577941	At5g35320	expressed protein
-0.228101	0.448448	0.471247	0.0986429	0.184759	0.461019	0.027906	0.532574	0.938962	1.5532	0.355554	0.017022	-0.29	0.400375	0.33638	-0.0966667	0.211975	0.512381	0.05	0.147986	0.61764	0.793333	0.480035	0.103449	At5g35810	hypothetical protein
0.272099	0.399927	0.35984	-0.167816	0.329844	0.46393	1.32558	0.0986785	0.00174412	0.398149	0.131591	0.0355753	-0.0266667	0.769567	0.957599	0.0333333	0.253837	0.84121	0.36	0.174356	0.0700706	0.843333	0.616144	0.141198	At5g35950	jacalin lectin family protein similar to myrosinase-binding protein homolog [Arabidopsis thaliana] GI:2997767; contains Pfam profile PF01419 jacalin-like lectin domain
0.193714	0.104564	0.0849327	0.121443	0.256881	0.493246	1.2458	0.3624	0.0270507	0.989358	0.28711	0.0271471	0.0333333	0.325781	0.875659	0.123333	0.38175	0.632073	0.66	0.183576	0.0248317	0.463333	0.287286	0.107819	At5g37020	auxin-responsive factor (ARF8) identical to auxin response factor 8 GI:4104931 from [Arabidopsis thaliana]
0.877369	0.945889	0.249384	-0.156124	0.651633	0.71763	1.94294	0.342189	0.0102238	0.915507	0.341261	0.0434071	0.32	0.468935	0.358716	0.24	0.238956	0.224055	1.55667	0.312143	0.0131392	1.09667	0.600444	0.0870721	At5g38360	esterase/lipase/thioesterase family protein low similarity to SP|P49323 Non-heme chloroperoxidase (EC 1.11.1.10) (Chloride peroxidase) {Streptomyces lividans}; contains Interpro entry IPR000379
0.0540415	0.405243	0.838809	1.41125	1.5313	0.252173	4.00934	0.498238	0.00516082	4.06697	0.428304	0.00361707	0.366667	0.130512	0.0397315	2.70333	0.539475	0.013016	3.14667	1.07825	0.0369823	4.41333	0.130512	0.000291377	At5g38540	jacalin lectin family protein similar to myrosinase-binding protein homolog [Arabidopsis thaliana] GI:2997767; contains Pfam profile PF01419 jacalin-like lectin domain
0.0515303	1 replica hybridized	-	0.0595263	0.084183	0.5	1.40521	0.440169	0.0311388	0.781654	1 replica hybridized	-	0.11	-	-	not hybridized	-	-	0.39	0.39598	0.396405	1.08333	0.775263	0.136587	At5g39030	protein kinase family protein contains protein kinase domain; Pfam:PF00069
-0.183938	0.0266987	0.0651127	-0.724989	1.09458	0.369061	1.1708	0.378691	0.0333879	1.07125	0.554871	0.0793293	0.21	0.327872	0.382798	0.273333	0.456326	0.408493	1.37	0.495681	0.0409727	1.58	0.438406	0.12334	At5g39390	leucine-rich repeat family protein / protein kinase family protein contains Pfam PF00560: Leucine Rich Repeat and PF00069: Protein kinase domain
0.335792	1.79595	0.835433	-0.0458088	0.13114	0.605595	0.497219	0.165728	0.145324	0.933054	0.29597	0.0321437	-0.0666667	1.10943	0.926602	0.603333	0.604759	0.226135	0.596667	0.263122	0.0591319	1.61	0.276225	0.00966978	At5g40370	glutaredoxin; putative similar to glutaredoxin [Ricinus communis] SWISS-PROT:P55143
0.116215	0.290922	0.672625	0.402088	0.131363	0.0339148	0.872708	0.317269	0.040791	1.03046	0.196523	0.0119724	0.143333	0.316596	0.515075	0.413333	0.328836	0.161396	1.15	0.225167	0.012539	0.743333	0.0873689	0.00457339	At5g40440	mitogen-activated protein kinase kinase (MAPKK); putative (MKK3) similar to NPK2 [Nicotiana tabacum] gi|862342|dbj|BAA06731; mitogen-activated protein kinase kinase (MAPKK) family; PMID:12119167
-0.0246171	0.691324	0.95643	-0.0309796	0.547042	0.932744	1.84877	0.424071	0.0171663	1.35267	0.288457	0.0149658	-0.00333335	0.803513	0.994919	-0.03	0.259422	0.859768	0.24	0.660076	0.593201	1.01667	0.731186	0.137685	At5g40540	protein kinase; putative similar to protein kinase ATN1 [Arabidopsis thaliana] gi|1054633|emb|CAA63387
-0.195162	1.01831	0.771485	-0.10451	0.898196	0.855583	1.08781	0.111385	0.00337961	-0.186349	0.490391	0.579719	0.0833333	1.04577	0.902866	-0.11	0.20664	0.453855	0.116667	0.113725	0.217572	-0.136667	0.926139	0.822151	At5g41440	zinc finger (C3HC4-type RING finger) family protein contains Pfam profile: PF00097 zinc finger; C3HC4 type (RING finger)
-0.167163	0.0636264	0.167376	0.772699	0.42719	0.236516	1.71045	0.327252	0.0120337	1.29914	0.512733	0.0487861	0.005	0.0777817	0.942284	0.78	1.00409	0.470114	1.06	0.288444	0.0238048	1.81	0.396863	0.01565	At5g42650	allene oxide synthase (AOS) / hydroperoxide dehydrase / cytochrome P450 74A (CYP74A) identical to Allene oxide synthase; chloroplast precursor (Hydroperoxide dehydrase) (Cytochrome P450 74A) (SP:Q96242) {Arabidopsis thaliana}
0.0584176	0.107614	0.44635	0.763346	1.05857	0.338562	4.23877	0.445617	0.00367498	4.95134	0.0984761	0.000123774	0.146667	0.245425	0.409383	1.57333	0.840555	0.0834105	3.17	0.623859	0.0126655	4.37	0.370405	0.00238624	At5g42720	glycosyl hydrolase family 17 protein similar to glucan endo-1;3-beta-glucosidase precursor SP:P52409 from [Triticum aestivum]
0.516445	1.55893	0.624032	-0.124633	0.338209	0.590478	1.09838	0.306869	0.0247011	-0.260321	0.202835	0.152874	-0.143333	0.979405	0.823573	0.32	0.0754984	0.0180537	0.77	0.396106	0.0780261	0.523333	0.40129	0.152416	At5g43250	transcription factor; putative similar to heme activated protein GI:6289057 from (Arabidopsis thaliana) GI:14577940 CCAAT-binding protein subunit HAP5 {Hypocrea jecorina} similar to Transcription factor GB:CAA74053 GI:2398533 from [Arabidopsis thaliana] similarity to transcription factor Hap5a similar to transcription factor Hap5a [Arabidopsis thaliana](GI:6523090)
0.351106	0.403784	0.434643	0.514112	0.476311	0.201529	1.20349	0.366699	0.0299589	0.919135	0.409408	0.0606701	0.02	0.175784	0.861987	0.783333	0.226789	0.0268212	1.75333	0.301717	0.00972697	1.92667	0.124231	0.001383	At5g43770	proline-rich family protein contains proline-rich extensin domains; INTERPRO:IPR002965
-0.126127	0.514666	0.787611	0.196139	0.82781	0.725761	1.67279	0.671503	0.049631	0.967939	1 replica hybridized	-	0.436667	0.431432	0.221685	1.38333	1.08648	0.158218	0.643333	0.289367	0.0613023	1.94667	0.368284	0.0117212	At5g44050	MATE efflux family protein similar to ripening regulated protein DDTFR18 [Lycopersicon esculentum] GI:12231296; contains Pfam profile PF01554: Uncharacterized membrane protein family
0.1685	0.109003	0.27312	0.113899	0.136767	0.28701	0.551682	0.020644	0.00058013	not hybridized	-	-	-0.02	0.141421	0.874334	0.246667	0.120968	0.0716578	0.3	0.579828	0.597853	1.00333	0.388887	0.0466039	At5g44210	ERF domain protein 9 (ERF9) identical to ERF domain protein 9 GI:11414988 from [Arabidopsis thaliana]
-0.0927278	0.185548	0.608322	not hybridized	-	-	not hybridized	-	-	not hybridized	-	-	not hybridized	-	-	-0.07	-	-	-0.06	-	-	1.1	0.331813	0.0290169	At5g44300	dormancy/auxin associated family protein contains Pfam profile: PF05564 dormancy/auxin associated protein
0	1 replica hybridized	-	0.308254	0.594233	0.466216	1.21537	0.113462	0.00300535	0.716481	0.350828	0.0719213	0.015	0.0494975	0.742238	0.52	0.14	0.0233199	0.806667	0.289194	0.0402718	1.41667	0.437302	0.0303246	At5g44580	expressed protein
not hybridized	-	-	not hybridized	-	-	1.21351	0.107482	0.0392477	not hybridized	-	-	not hybridized	-	-	0.01	-	-	not hybridized	-	-	0.7	0.438406	0.265406	At5g44850	hypothetical protein strong similarity to unknown protein (gb AAC79136.1)
0.254154	0.351715	0.337257	0.168008	0.323523	0.457416	1.45352	0.26389	0.0107502	1.94166	0.29649	0.00786184	0.193333	0.257747	0.323474	0.983333	0.465009	0.0671234	1.94667	0.152753	0.00204615	2.64333	0.29023	0.00399439	At5g45660	expressed protein
0.845164	0.440124	0.224613	1.02987	0.744928	0.140163	0.820191	0.204373	0.0200496	0.946799	0.176707	0.0113468	0.453333	1.0891	0.545818	0.113333	0.21362	0.455145	1.18	0.06245	0.000932335	0.62	0.432088	0.13086	At5g46880	homeobox-leucine zipper family protein / lipid-binding START domain-containing protein similar to HD-Zip homeo domain OCL4 protein GI:8920425 from [Zea mays]; contains Pfam PF00046: Homeobox domain and Pfam PF01852: START domain
-0.0525267	0.322396	0.855831	0.223327	0.301314	0.333231	-0.145874	0.702062	0.757918	1.18641	0.399214	0.0360689	-0.0566667	0.161658	0.605504	0.306667	0.305669	0.224395	not hybridized	-	-	0.843333	0.395264	0.0660518	At5g47490	expressed protein
0.0347939	0.461281	0.908011	0.269498	0.12887	0.0715379	1.38975	0.0587624	0.000637726	1.03042	0.483668	0.0660645	-0.0433333	0.340783	0.846119	-0.253333	0.293995	0.274114	0.58	0.346987	0.101468	0.83	0.242487	0.0272918	At5g47610	zinc finger (C3HC4-type RING finger) family protein contains Pfam profile: PF00097 zinc finger; C3HC4 type (RING finger)
-0.105814	0.227732	0.505407	0.810569	0.716645	0.189256	1.39348	0.421776	0.0296111	1.4724	0.356915	0.0188383	0.0133333	0.451811	0.96388	0.576667	0.085049	0.00717258	1.19333	0.0950438	0.00210779	0.833333	0.620672	0.145587	At5g48150	phytochrome A signal transduction 1 (PAT1)
0.260764	1 replica hybridized	-	0.528811	0.508547	0.212862	1.22748	0.422126	0.0367374	0.196796	0.0403943	0.0142553	-0.19	-	-	0.633333	0.0152752	0.000193849	0.035	0.0494975	0.5	1	0.342199	0.0368871	At5g48390	tetratricopeptide repeat (TPR)-containing protein contains Pfam profile PF00515: TPR Domain
0.0701789	0.112373	0.392467	0.242654	0.227254	0.207037	0.169248	0.0346816	0.0102217	1.04952	0.200285	0.0117911	0.0866667	0.514231	0.797847	-0.01	0.31193	0.960767	0.406667	0.115902	0.0260238	0.496667	0.126623	0.0209861	At5g48420	hypothetical protein
0.459769	0.514076	0.261476	0.269259	0.19281	0.138249	0.945521	0.142311	0.00722358	1.32928	0.143367	0.00372901	0.433333	0.43501	0.226601	0.766667	0.225906	0.0277427	1.04667	0.196554	0.0115517	1.58	0.737496	0.065563	At5g48540	33 kDa secretory protein-related contains Pfam PF01657: Domain of unknown function; duplicated in 33 KDa secretory proteins
-0.134397	0.421963	0.730573	0.470061	0.941942	0.479052	-1.08893	0.438139	0.0506715	0.275021	0.0701465	0.103259	0.216667	0.524817	0.548774	0.543333	0.575703	0.24374	1.21667	0.253246	0.0141362	0.483333	1.50314	0.633575	At5g49610	F-box family protein contains Pfam PF00646: F-box domain; contains TIGRFAM TIGR01640: F-box protein interaction domain; similar to unknown protein (gb|AAF30317.1)
0.102825	0.246002	0.544317	0.138849	0.461007	0.649562	-0.320152	0.27278	0.175411	0.336885	0.458983	0.334387	0.243333	0.0378594	0.00797269	-0.0733333	0.225019	0.629295	1.25333	0.364737	0.0270879	1.91	0.672235	0.0388977	At5g50200	expressed protein similar to unknown protein (pir||T05562) isoform contains a non-consensus AT acceptor splice site at intron 1
0.932356	1.71967	0.446827	-0.0805005	0.813284	0.880646	1.32427	0.450519	0.036232	0.537254	0.589009	0.256848	0.0666667	1.48028	0.944925	0.656667	0.119304	0.0108243	0.176667	0.181475	0.233813	0.703333	0.502925	0.136413	At5g51210	glycine-rich protein / oleosin
-0.0127111	1 replica hybridized	-	0.258282	0.367761	0.344237	1.03564	0.256408	0.0202817	0.147312	0.0345843	0.108693	not hybridized	-	-	0.0833333	0.120968	0.355147	0.26	0.340441	0.316892	0.676667	0.334714	0.0727693	At5g52160	protease inhibitor/seed storage/lipid transfer protein (LTP) family protein contains Pfam protease inhibitor/seed storage/LTP family domain PF00234
0.545354	0.300049	0.236202	0.258869	0.221858	0.181083	-0.388666	0.524451	0.327486	-0.450656	0.596769	0.322957	-0.35	1.44108	0.714888	-0.17	0.315753	0.449508	1.01	0.0818535	0.00218216	-0.873333	0.623244	0.135977	At5g52360	actin-depolymerizing factor; putative strong similarity to pollen specific actin-depolymerizing factor 2 [Nicotiana tabacum] GI:22857914; contains Pfam profile PF00241: Cofilin/tropomyosin-type actin-binding protein
0.641811	0.630942	0.220148	0.529227	0.554056	0.243543	1.7637	0.211994	0.00485645	1.00573	0.308957	0.030177	0.32	0.325115	0.230348	1.18667	0.210792	0.0103548	1.53	0.14	0.00277932	2.39	0.831625	0.038069	At5g52980	expressed protein
-0.486135	0.153097	0.0315056	0.267342	0.156816	0.0968165	1.16005	0.305538	0.0224796	0.922314	0.370776	0.0493553	-0.116667	0.410163	0.671024	0.663333	0.312623	0.0667146	0.84	0.208806	0.0199819	1.19333	0.202567	0.00946868	At5g53370	pectinesterase family protein
-0.64545	1.33872	0.619022	0.664323	0.896567	0.329487	0.845627	0.377819	0.0607766	0.290693	0.25558	0.190694	-0.183333	0.820813	0.73614	1.37667	0.533135	0.0465301	0.55	0.0754984	0.00622243	1.085	0.289914	0.118882	At5g53420	expressed protein
-0.192085	0.495906	0.680964	-0.0850147	0.16793	0.482192	-0.991373	0.852543	0.182265	0.446516	1 replica hybridized	-	-0.0266667	0.747685	0.95636	0.205	0.13435	0.276263	1.16	0.200749	0.0098361	0.646667	0.95212	0.360498	At5g53650	expressed protein
-0.0595601	0.559467	0.87071	0.0387202	0.449121	0.892193	1.03973	0.073683	0.00161928	-0.297388	0.310794	0.239149	0.28	0.68942	0.554638	0.0666667	0.25482	0.694861	-0.0433333	0.0251661	0.0964375	-0.18	0.8743	0.755503	At5g53750	expressed protein strong similarity to unknown protein (pir||T08938)
0.156234	0.0414672	0.118106	0.471634	0.570639	0.289156	1.10003	0.247693	0.016471	not hybridized	-	-	0.136667	0.122202	0.192344	0.48	0.255147	0.0826723	0.463333	0.275923	0.100677	1.02	0.91	0.191714	At5g54140	IAA-amino acid hydrolase; putative (ILL3) identical to IAA-amino acid hydrolase homolog ILL3 [Arabidopsis thaliana] gi|3420801|gb|AAC31939
-0.192645	1 replica hybridized	-	0.231647	0.455935	0.469057	2.12451	0.463861	0.015636	0.97413	0.705561	0.139169	-0.26	-	-	0.173333	0.490748	0.602972	0.706667	0.525389	0.145175	2.65333	0.387341	0.00702886	At5g54230	myb family transcription factor (MYB49) contains Pfam profile: PF00249 myb-like DNA-binding domain
-0.376605	0.867058	0.530353	0.193774	0.285711	0.355682	1.08264	0.329024	0.0290805	-0.453993	0.200025	0.0592233	-0.0166667	0.600777	0.966043	-0.0266667	0.261024	0.875846	-0.0433333	0.117189	0.587457	-0.33	0.939521	0.604831	At5g54270	chlorophyll A-B binding protein / LHCII type III (LHCB3) identical to Lhcb3 protein [Arabidopsis thaliana] GI:4741952; contains Pfam profile PF00504: Chlorophyll A-B binding protein
0.054028	0.0349085	0.272827	-0.0837395	0.471757	0.796449	2.45541	0.310048	0.00527642	1.78011	0.384626	0.0154269	0	0	NaN	0.42	0.418688	0.224435	1.96667	0.371663	0.0116962	2.16	0.915915	0.0550341	At5g54810	tryptophan synthase; beta subunit 1 (TSB1) identical to SP|P14671
0.229539	0.334139	0.356204	-0.00984094	0.700597	0.982579	2.30849	0.13589	0.00120345	1.57451	0.448805	0.0262057	0.0233333	0.253246	0.887867	0.00666667	0.253246	0.967775	0.953333	0.395011	0.0527412	1.55667	0.722311	0.0648641	At5g55130	molybdenum cofactor synthesis protein 3 / molybdopterin synthase sulphurylase (CNX5) identical to SP|Q9ZNW0 Molybdenum cofactor synthesis protein 3 (Molybdopterin synthase sulfurylase) (MPT synthase sulfurylase) {Arabidopsis thaliana}; contains Pfam profiles PF00899: ThiF family; PF00581: Rhodanese-like domain; PF05237: MoeZ/MoeB domain
0.397295	0.853816	0.504866	0.00829255	0.423808	0.980887	1.2463	0.352086	0.0255062	0.548159	0.185479	0.0359277	0.0433333	0.0665833	0.376698	0.196667	0.436616	0.516961	0.566667	0.274651	0.0701632	0.933333	0.667633	0.136493	At5g57330	aldose 1-epimerase family protein contains Pfam profile PF01263 Aldose 1-epimerase
0.490354	0.284997	0.248239	0.617435	0.420843	0.124645	0.996075	0.281451	0.0258209	0.821515	0.22026	0.0224694	0.59	0.592706	0.226824	0.773333	0.345302	0.06049	1.68	0.180831	0.00383973	1.06667	0.37581	0.038974	At5g57600	expressed protein
0.381816	0.337271	0.188942	0.400343	0.519607	0.314275	2.35114	0.338129	0.00685211	1.48893	0.652462	0.0585562	0.37	0.355106	0.212885	1.26667	0.775908	0.105627	1.05333	0.249466	0.0181884	2.21	0.462925	0.0143125	At5g57890	anthranilate synthase beta subunit; putative strong similarity to anthranilate synthase beta chain GI:403434 [Arabidopsis thaliana]
0.423976	0.220615	0.0796234	0.899826	1.49013	0.405289	2.80216	0.252819	0.00269738	2.16921	0.349355	0.00841543	0.876667	0.866391	0.221767	2.22333	0.818678	0.0423455	1.96667	0.196044	0.0032959	2.71333	0.420159	0.00789824	At5g58310	hydrolase; alpha/beta fold family protein low similarity to SP|Q40708 PIR7A protein {Oryza sativa}; polyneuridine aldehyde esterase [Rauvolfia serpentina] GI:6651393; ethylene-induced esterase [Citrus sinensis] GI:14279437; contains Pfam profile PF00561: hydrolase; alpha/beta fold family
0.212864	0.498493	0.536566	-0.110524	0.430941	0.693357	0.636313	0.0689428	0.00396394	1.56257	0.185185	0.00457071	0.0766667	0.310859	0.710846	0.01	0.259808	0.952912	-0.266667	0.26839	0.227405	1.31667	0.744133	0.0920116	At5g58620	zinc finger (CCCH-type) family protein contains Pfam domain; PF00642: Zinc finger C-x8-C-x5-C-x3-H type (and similar) and Pfam domain; PF00023: Ankyrin repeat
0.108934	1 replica hybridized	-	0.394925	0.347388	0.189534	1.30803	0.513398	0.0473363	0.710739	0.726973	0.396556	-0.16	0.268701	0.554434	0.453333	0.187705	0.052673	0.833333	0.0945163	0.00426062	0.78	0.27	0.0376968	At5g58650	expressed protein
0.0103467	0.344837	0.973003	0.201785	0.571007	0.600075	0.816871	0.109569	0.00575014	0.890025	0.287521	0.0334648	0.36	0.513907	0.348854	0.87	0.147986	0.00950728	0.59	0.315753	0.0836638	1.19667	0.226789	0.0117615	At5g58670	phosphoinositide-specific phospholipase C (PLC1) identical to phosphoinositide specific phospholipase C [Arabidopsis thaliana] GI:902923
0.0922585	1 replica hybridized	-	0.93423	0.28259	0.0283048	0.835013	0.365111	0.0579806	0.793833	0.0514231	0.00139177	not hybridized	-	-	1.22	0.534509	0.0584319	0.233333	0.145717	0.109129	1.08	0.288271	0.0229345	At5g58770	dehydrodolichyl diphosphate synthase; putative / DEDOL-PP synthase; putative similar to GI:796076
-0.0962558	0.155839	0.542918	0.861469	0.740157	0.180841	0.621582	1.07521	0.564364	2.15874	0.474846	0.0154386	0.18	-	-	1.32	0.494267	0.0436958	0.16	0.32909	0.488376	2.54	1.11772	0.058902	At5g58790	expressed protein ; expression supported by MPSS
0.163858	2.56714	0.942689	0.663671	0.674597	0.229343	-0.446637	0.793037	0.433433	0.122522	0.271207	0.524418	-0.69	2.45457	0.674467	0.43	0.888425	0.490079	1.17667	0.378198	0.0327533	0.653333	1.67793	0.56956	At5g59330	hypothetical protein
0.330217	1.11044	0.657782	-0.0137904	0.661907	0.975368	1.0827	0.376217	0.0387097	-0.0219958	0.360954	0.921119	-0.0233333	0.673077	0.95758	-0.0266667	0.39879	0.918376	0.116667	0.345012	0.617366	0.653333	0.863501	0.320304	At5g60140	transcriptional factor B3 family protein contains Pfam profile PF02362: B3 DNA binding domain
0.0770762	1 replica hybridized	-	0.456444	0.178397	0.0482668	1.96689	0.235654	0.00463149	0.204742	0.0864814	0.195471	-0.00666667	0.143643	0.94325	0.716667	0.309892	0.0570447	1.96	0.28	0.00673409	1.96667	0.118462	0.00120723	At5g60300	lectin protein kinase family protein contains Pfam domains; PF00069: Protein kinase domain and PF00139: Legume lectins beta domain
0.253293	1.90568	0.839328	1.22592	2.40794	0.603374	-1.0068	0.600003	0.100641	0.901045	0.473892	0.0809945	0.46	2.26978	0.7591	0.686667	0.629471	0.199419	1.14667	0.236925	0.0139339	0.763333	1.68631	0.51513	At5g60580	zinc finger (C3HC4-type RING finger) family protein contains Pfam profile PF00097: Zinc finger; C3HC4 type (RING finger)
-0.518515	1.02134	0.471969	-0.0931927	0.0297631	0.0304393	0.118174	0.127993	0.257668	-0.134616	0.115423	0.17939	-0.06	0.304467	0.765381	0.263333	0.064291	0.0192954	0.466667	0.42336	0.196437	1.07333	0.316596	0.027798	At5g60730	anion-transporting ATPase family protein low similarity to SP|O43681 Arsenical pump-driving ATPase (EC 3.6.3.16) (Arsenite-translocating ATPase) (Arsenical resistance ATPase) (Arsenite-transporting ATPase) (ARSA) (ASNA-I) {Homo sapiens}; contains Pfam profile PF02374: Anion-transporting ATPase
-0.0445746	0.024541	0.236347	0.0573249	0.17395	0.609984	0.358761	0.306519	0.349217	0.641578	0.402233	0.264875	0.25	-	-	0.196667	0.37072	0.455173	0.11	0.141421	0.469708	1.18333	0.365285	0.0303261	At5g61290	flavin-containing monooxygenase family protein / FMO family protein low similarity to FMO3 from Homo sapiens [SP|P31513]; contains Pfam profile: PF00743 Flavin-binding monooxygenase-like; supported by full-length cDNA Ceres:14492
0.024181	0.290575	0.898605	0.308338	0.307684	0.22489	1.01818	0.337584	0.0348396	0.596149	0.404548	0.12535	0.04	0.407799	0.880725	0.813333	0.270247	0.0348868	0.52	0.325115	0.109342	0.773333	0.554286	0.136932	At5g61510	NADP-dependent oxidoreductase; putative similar to zeta-crystallin homolog TED2 from Zinnia elegans [gi:531096]; contains Pfam zinc-binding dehydrogenase domain PF00107
0.605612	0.82034	0.329331	0.194348	0.597085	0.631238	1.03083	0.183387	0.0100577	0.592504	0.173628	0.0274531	0.323333	1.08427	0.65694	-0.116667	0.260832	0.519555	0.18	0.0818535	0.0625339	0.396667	0.956156	0.547024	At5g61790	calnexin 1 (CNX1) identical to calnexin homolog 1; Arabidopsis thaliana; EMBL:AT08315 [SP|P29402]
-1.03305	1.64826	0.538307	0.680795	0.79485	0.276104	1.06295	0.945826	0.189883	2.45935	0.681838	0.0248889	0.04	0.0989949	0.669501	2.14333	0.825853	0.0460938	0.506667	0.208167	0.0519238	1.07333	0.86379	0.164276	At5g62290	nucleotide-sensitive chloride conductance regulator (ICln) family protein contains PF03517: Nucleotide-sensitive chloride conductance regulator (ICln)
-0.175131	0.429778	0.553451	0.00373447	0.470842	0.991325	-0.196837	0.310976	0.38062	0.0651962	0.287966	0.729036	0.123333	0.867429	0.828444	-0.13	0.43589	0.656903	1.37333	0.222785	0.00865827	0.593333	0.545191	0.200095	At5g62350	invertase/pectin methylesterase inhibitor family protein / DC 1.2 homolog (FL5-2I22) similar to SP|Q42534 Pectinesterase 2 precursor (EC 3.1.1.11) (Pectin methylesterase 2) (PE 2) {Arabidopsis thaliana}; contains Pfam profile PF04043: Plant invertase/pectin methylesterase inhibitor; FL5-2I22 mRNA for DC 1.2 homolog; partial cds GI:11127598
-0.727133	0.704294	0.215643	-0.000149353	0.270508	1	0.540326	0.497127	0.198628	0.357826	0.0274494	0.0353314	-0.61	0.512152	0.175199	0.47	0.464866	0.222015	0.08	0.07	0.186324	1.55667	0.472581	0.0293745	At5g62670	ATPase; plasma membrane-type; putative / proton pump; putative strong similarity to P-type H(+)-transporting ATPase from Nicotiana plumbaginifolia [SP|Q08435; SP|Q08436]; Lycopersicon esculentum [GI:5901757; SP|P22180]; Solanum tuberosum [GI:435003]; contains InterPro accession IPR001757: ATPase; E1-E2 type
-0.228904	0.280384	0.292938	0.454792	0.20708	0.0610931	1.26438	0.184475	0.00713533	1.11338	0.455143	0.0517408	0.186667	0.436501	0.536032	0.273333	0.365285	0.324364	-0.243333	0.0757188	0.0307932	0.886667	0.900463	0.230217	At5g62850	nodulin MtN3 family protein contains Pfam PF03083 MtN3/saliva family; similar to LIM7 (cDNAs induced in meiotic prophase in lily microsporocytes) GI:431154 from [Lilium longiflorum]
0.199115	0.414493	0.620104	-0.00456042	0.424092	0.980835	-0.0896837	0.542746	0.800394	0.490392	0.101443	0.0136005	0.05	0.925041	0.933945	0.203333	0.37072	0.442381	1.03333	0.162891	0.00818153	0.17	0.642106	0.691554	At5g63040	expressed protein similar to unknown protein (emb|CAB81845.1)
0.180572	1 replica hybridized	-	0.39178	0.173055	0.0611717	1.23538	0.249068	0.0130701	-0.115778	0.364074	0.730284	-0.08	0.0707107	0.355615	0.27	0.255343	0.208503	0.34	0.10583	0.0308105	0.126667	0.656074	0.769887	At5g63240	glycosyl hydrolase family protein 17 similar to glucan endo-1;3-beta-glucosidase precursor SP:P52409 from [Triticum aestivum]
0.281775	0.51607	0.5814	-0.240925	0.778667	0.642607	0.748928	0.599583	0.162399	1.05329	0.242337	0.0170205	0.3	1.08678	0.679725	0.47	0.288271	0.105856	1.05	0.408534	0.0469368	1.29	0.317962	0.0196561	At5g63980	3'(2');5'-bisphosphate nucleotidase / inositol polyphosphate 1-phosphatase / FIERY1 protein (FRY1) (SAL1) identical to SP|Q42546 3'(2');5'-bisphosphate nucleotidase (EC 3.1.3.7) (3'(2');5- bisphosphonucleoside 3'(2')-phosphohydrolase) (DPNPase) {Arabidopsis thaliana}; identical to cDNA inositol polyphosphate 1-phosphatase FIERY1 (FRY1) GI:15281147
0.0253244	0.106176	0.792891	0.131784	0.0657028	0.0690507	not hybridized	-	-	not hybridized	-	-	-0.11	-	-	0.193333	0.141892	0.142222	0.95	0.771751	0.166656	1.33333	0.115902	0.00250927	At5g64850	expressed protein
0.19138	0.441705	0.650026	0.816834	0.444958	0.0860436	0.324348	0.963909	0.62036	1.33974	0.189026	0.00630724	-0.146667	0.696587	0.750298	0.183333	0.514328	0.599902	0.83	0.0655744	0.00207414	0.953333	0.818189	0.181057	At5g65040	senescence-associated protein-related similar to senescence-associated protein SAG102 (GI:22331931) [Arabidopsis thaliana]
0.0446332	0.275876	0.805631	0.176878	0.66544	0.695735	2.21228	0.345819	0.00806874	1.40638	0.579648	0.0522715	0.153333	0.42004	0.591848	0.356667	0.445009	0.299486	1.60333	0.471628	0.0276517	2.35333	0.900018	0.045456	At5g65210	bZIP family transcription factor (TGA1) identical to transcription factor (TGA1) GI:16550 from [Arabidopsis thaliana]
0.184425	1 replica hybridized	-	0.140287	0.094099	0.126137	0.981502	0.219276	0.0164859	not hybridized	-	-	0.146667	0.255799	0.425315	0.293333	0.188237	0.114224	1.00667	0.080829	0.00214213	0.38	0.355949	0.205686	At5g66005	Expressed protein
-0.0822257	0.252861	0.629999	-0.206143	0.277659	0.324007	1.54114	0.0909763	0.00115023	1.0305	0.310892	0.0289524	0.103333	0.609289	0.796628	0.553333	0.254034	0.0636252	1.205	0.657609	0.234458	2.1	0.0300001	6.80207e-05	At5g66040	senescence-associated family protein almost identical to ketoconazole resistant protein GI:928938 from [Arabidopsis thaliana] full-length cDNA: Ceres:101608.
0.200533	1 replica hybridized	-	0.344944	0.226039	0.121389	1.07721	0.219798	0.0138634	not hybridized	-	-	0.0533333	0.0503322	0.207882	0.0866667	0.187705	0.507766	1.1	0.185203	0.00931718	0.816667	0.0568624	0.00161209	At5g66930	expressed protein similar to unknown protein (pir||T38383)
-0.37199	0.0346866	0.0419147	0.436724	0.205887	0.0665452	-0.265066	0.26728	0.232648	-0.225733	0.23391	0.235022	0.055	0.205061	0.769197	1.02	0.230651	0.016621	-0.106667	0.337095	0.638643	-0.15	0.567186	0.69186	At5g67030	zeaxanthin epoxidase (ZEP) (ABA1) identical to GI:9857296 AtABA1; controls Pfam profiles PF01360: Monooxygenase and PF00498: FHA domain; identical to cDNA AtABA1; GI:9857295
0.368693	1.48304	0.784769	0.44796	0.552429	0.295411	-0.07065	0.598399	0.858105	0.762697	0.380674	0.0742543	-0.203333	1.18938	0.795065	0.39	0.381838	0.385502	1.45333	0.265016	0.0109029	0.78	0.956452	0.293319	At5g67180	AP2 domain-containing transcription factor; putative similar to (SP:P47927) Floral homeotic protein APETALA2. [Mouse-ear cress] {Arabidopsis thaliana}

## Sheet: downregulated
File 1	Mean expression ratio (±SE) after challenge with Pieris rapae for 6, 24, 48 and 72 hours in Brassica oleracea cv. Rivera and Christmas Drumhead.
Rivera												Christmas Drumhead
Pieris rapae 6h			Pieris rapae 24h			Pieris rapae 48h			Pieris rapae 72h			Pieris rapae 6h			Pieris rapae 24h			Pieris rapae 48h			Pieris rapae 72h			AGI Number	Description
Mean n=3	SE	P-valuea	Mean n=3	SE	P-valuea	Mean n=3	SE	P-valuea	Mean n=3	SE	P-valuea	Mean n=3	SE	P-valuea	Mean n=3	SE	P-valuea	Mean n=3	SE	P-valuea	Mean n=3	SE	P-valuea
0.141854	0.348916	0.554271	-0.641731	0.485425	0.151406	-0.642238	0.203931	0.0319314	-1.26471	0.440582	0.0379564	-0.1	0.31193	0.634527	-0.96	0.392301	0.0514093	-0.786667	0.51316	0.117385	-0.82	0.355106	0.0572013	At1g01060	myb family transcription factor contains Pfam profile: PF00249 myb-like DNA-binding domain; identical to cDNA LATE ELONGATED HYPOCOTYL MYB transcription factor GI:3281845
0.197124	1.50251	0.841353	0.440635	1.43955	0.649117	-1.69777	0.312429	0.0113858	1.25521	0.586113	0.0659762	-0.12	2.40225	0.938934	0.486667	0.74272	0.374111	0.573333	0.280238	0.0712331	0.536667	1.93655	0.6786	At1g01520	myb family transcription factor similar to myb-related protein GI:2505876 from [Arabidopsis thaliana]
0.454718	0.157054	0.0375394	0.113339	0.115669	0.226473	-0.0462296	0.169223	0.684896	-1.3186	0.162858	0.00491833	-0.21	0.589661	0.600199	-0.78	0.384318	0.0722609	-0.106667	0.146401	0.3342	-0.91	0.58643	0.11503	At1g01840	expressed protein
-0.0813037	1.97243	0.94958	0.248259	1.52539	0.803154	-1.53195	0.369103	0.0192106	0.946257	0.505664	0.083623	0.33	2.58209	0.845356	0.8	0.819024	0.232753	0.91	0.319531	0.0387264	0.596667	1.71733	0.608452	At1g01970	pentatricopeptide (PPR) repeat-containing protein low similarity to 67 kD chloroplastic RNA-binding protein RSP67.2 [Raphanus sativus] GI:9755888; contains Pfam profile PF01535: PPR repeat
0.166447	0.649438	0.700512	0.154294	1.1531	0.83612	-1.37998	0.114216	0.00221554	0.808907	0.458222	0.0924429	0.253333	0.853307	0.658281	0.43	0.615061	0.349604	0.226667	0.187172	0.170855	0.47	1.76247	0.689535	At1g02070	expressed protein
-0.234465	1 replica hybridized	-	-0.044638	0.3039	0.828755	-1.23861	0.316337	0.0215472	-0.0478285	1 replica hybridized	-	not hybridized	-	-	-0.606667	0.190351	0.0312843	0.446667	0.317543	0.135142	0.0733333	1.45926	0.938568	At1g02490	hypothetical protein
-0.0257631	1 replica hybridized	-	-0.0533707	0.869373	0.925098	-0.223951	0.304877	0.335329	-1.10774	0.215218	0.012139	-0.005	0.0353553	0.874334	0.143333	0.552208	0.69704	-0.855	0.275772	0.142752	-0.47	0.127279	0.120448	At1g02820	late embryogenesis abundant 3 family protein / LEA3 family protein similar to late embryogenis abundant protein 5 GI:2981167 from [Nicotiana tabacum]; contains Pfam profile PF03242: Late embryogenesis abundant protein
-0.105153	0.24331	0.532185	-0.574021	1.38371	0.547541	-0.606463	0.417212	0.129476	-0.869717	0.228033	0.0218543	-0.02	0.528488	0.953701	-1.27333	0.52176	0.0516682	-0.72	0.686076	0.210743	-1.29667	0.313741	0.0189615	At1g03103	protease inhibitor/seed storage/lipid transfer protein (LTP) family protein contains Pfam profile PF00234:Protease inhibitor/seed storage/LTP family; low similarity to SP:Q42978 Nonspecific lipid-transfer protein 2 precursor (LTP 2) {Oryza sativa}
-0.28352	0.0543168	0.0857195	-0.474202	0.324686	0.125296	-0.30693	0.392476	0.305299	-0.942107	0.214531	0.0164838	-0.03	0.523737	0.930018	-0.663333	0.238607	0.0405264	-1.62333	0.126623	0.00202194	-0.993333	0.524436	0.0816892	At1g03170	expressed protein
-0.466795	0.228022	0.211727	-0.334485	0.0990816	0.028262	-1.15136	0.217553	0.0114366	-0.814553	0.453537	0.0893074	0.15	0.183848	0.454604	-0.176667	0.402534	0.52654	-0.746667	0.334863	0.0609761	-1.11333	0.330202	0.0280919	At1g03340	expressed protein similar to hypothetical protein GB:AAC79114
-0.737378	1.64556	0.518882	0.0286981	0.0787656	0.606822	-0.0901844	0.171659	0.45728	-0.740679	0.298869	0.0502408	-0.56	0.274044	0.0713837	-0.09	0.226495	0.562405	-0.433333	0.106927	0.0196982	-1.05333	0.185023	0.0101288	At1g04100	auxin-responsive protein / indoleacetic acid-induced protein 10 (IAA10) identical to SP|Q38828 Auxin-responsive protein IAA10 (Indoleacetic acid-induced protein 10) {Arabidopsis thaliana}
0.0639551	0.62045	0.874749	-0.269127	0.790349	0.613878	-0.101232	0.350408	0.67279	-0.656977	0.423395	0.114606	0.11	0.242487	0.514338	-1	0.165227	0.00897764	-0.69	0.155563	0.100643	-0.31	0.699071	0.522738	At1g04480	60S ribosomal protein L23 (RPL23A) identical to GB:AAB80655
0.0717625	0.732936	0.880937	0.228684	0.526028	0.531291	-1.62075	0.259296	0.00851421	0.115451	0.381722	0.651547	-0.213333	0.670099	0.636727	0.0633333	0.480035	0.840483	-0.0166667	0.231157	0.912037	0.106667	1.345	0.903325	At1g04620	coenzyme F420 hydrogenase family / dehydrogenase; beta subunit family contains Pfam PF04432: Coenzyme F420 hydrogenase/dehydrogenase; beta domain; similar to Coenzyme F420 hydrogenase beta subunit (SP:Q00391) {Methanobacterium thermoautotrophicum}
-0.054912	0.0421733	0.316723	0.0955864	0.571629	0.797123	-0.527355	0.13912	0.0227905	-1.9087	0.109251	0.00106497	0.263333	0.212211	0.164617	-0.4	0.345977	0.183163	-0.983333	0.0862168	0.00255267	-1.69333	0.47543	0.0252841	At1g04960	expressed protein
-0.396184	0.588293	0.363709	-0.452444	0.441664	0.220148	-2.26977	0.140779	0.00128482	-2.01911	0.45692	0.0166968	-0.466667	0.790021	0.413851	-1.19	0.39281	0.0344543	-1.91	0.393954	0.0138862	-2.11667	0.200083	0.00296524	At1g05190	ribosomal protein L6 family protein Similar to Mycobacterium RlpF (gb|Z84395). ESTs gb|T75785;gb|R30580;gb|T04698 come from this gene
0.0986843	1 replica hybridized	-	0.134116	0.079732	0.105945	-1.55897	0.254805	0.00881265	0.865743	0.243211	0.0246357	not hybridized	-	-	0.123333	0.263881	0.50321	0.03	1 replica hybridized	-	0.0966667	1.6391	0.927958	At1g05450	protease inhibitor/seed storage/lipid transfer protein (LTP)-related similar to geranyl diphosphate synthase large subunit [Mentha x piperita] GI:6449052
0.896881	1.77121	0.604368	0.425428	1.31741	0.633616	-2.01759	0.572918	0.0258937	0.641617	0.550429	0.179674	0.00666666	2.21523	0.996314	0.646667	0.927218	0.350513	0.406667	0.184481	0.0622595	0.32	1.78715	0.785792	At1g05580	cation/hydrogen exchanger; putative (CHX23) monovalent cation:proton antiporter family 2 (CPA2) member; PMID:11500563
0.561879	1 replica hybridized	-	0.0491707	0.485848	0.874752	-1.29801	0.221281	0.00950764	-0.440128	0.44188	0.22676	-0.23	0.285832	0.298071	-0.606667	0.160104	0.0224374	not hybridized	-	-	-1.25	0.677717	0.0855916	At1g06180	myb family transcription factor identical to GB:CAA90748 GI:1263093 from [Arabidopsis thaliana];contains PFAM profile:PF00249
-0.00323244	1.15432	0.99657	-0.071664	0.58772	0.855958	0.295952	0.06682	0.0167444	-1.84772	0.114259	0.00125403	0.266667	1.18749	0.734814	-0.376667	0.337095	0.192589	-0.873333	0.011547	5.82665e-05	-1.32667	0.732416	0.0883398	At1g06390	shaggy-related protein kinase iota / ASK-iota (ASK9) (GSK1) identical to shaggy-related protein kinase iota (ASK-iota) [Arabidopsis thaliana] SWISS-PROT:Q39012
0.0778626	1.40665	0.932362	0.527518	1.26051	0.543745	-1.11486	0.277678	0.0196887	0.546405	0.491444	0.192021	0.116667	2.18619	0.93478	0.556667	1.03176	0.448701	0.813333	0.295014	0.0411667	0.253333	1.40148	0.783847	At1g06475	expressed protein
0.390941	0.124856	0.0323584	0.0952361	0.815728	0.861042	-1.16045	0.190849	0.00908976	0.55278	0.272223	0.0720028	-0.2	0.747462	0.688588	0.436667	0.786914	0.437903	-0.126667	0.0305505	0.0188442	0.17	1.10923	0.815519	At1g07280	expressed protein
0.164125	0.630304	0.696166	0.356069	1.0953	0.629469	-1.02276	0.259805	0.0210694	0.662134	0.6049	0.19999	-0.0966667	1.35316	0.91284	0.533333	0.599361	0.263181	0.57	0.0793726	0.00640153	0.303333	1.19442	0.703	At1g07570	protein kinase (APK1a) identical to Protein kinase APK1A from [Arabidopsis thaliana] SWISS-PROT:Q06548
1.12728	1 replica hybridized	-	0.262907	1.61346	0.804073	-1.76845	0.251906	0.00685535	0.740892	0.377945	0.0760101	0.12	1 replica hybridized	-	0.876667	1.00977	0.271541	not hybridized	-	-	0.426667	1.86806	0.730608	At1g08300	expressed protein
0.513745	1.4647	0.706854	0.548269	1.4533	0.581341	-1.65702	0.373663	0.0162273	1.01645	0.952655	0.205802	-0.293333	2.00884	0.823954	0.746667	0.995205	0.323389	0.35	0.459021	0.317476	0.51	2.00507	0.702577	At1g08660	glycosyl transferase family 29 protein / sialyltransferase family protein contains Pfam profile: PF00777 sialyltransferase (Glycosyltransferase family 29)
0.655107	1.02601	0.53243	-0.0628644	0.941046	0.917763	-2.05656	0.669472	0.0333273	-1.34832	0.947556	0.13181	-0.0966667	1.46005	0.919177	-0.786667	0.317228	0.0501615	0.22	0.0282843	0.0577159	-1.60333	0.791981	0.0725874	At1g09280	expressed protein contains Pfam profile: PF03959 domain of unknown function (DUF341)
-0.533269	0.560936	0.241387	-0.49947	0.141519	0.0256442	-1.53753	0.209957	0.00623788	-2.07486	0.307328	0.00718991	0.163333	0.70529	0.727133	-0.736667	0.125033	0.00946645	-1.65	0.395095	0.0185813	-2.08333	0.426654	0.0136937	At1g09340	expressed protein
0.136285	0.204326	0.367356	-0.344592	0.34841	0.23145	-0.220742	0.153973	0.136203	-1.01187	0.254376	0.0203712	-0.246667	0.149778	0.104066	-0.54	0.471487	0.185734	-0.445	0.487904	0.419842	-0.546667	0.320208	0.0978656	At1g10060	branched-chain amino acid aminotransferase 1 / branched-chain amino acid transaminase 1 (BCAT1) nearly identical to SP|Q93Y32 Branched-chain amino acid aminotransferase 1; mitochondrial precursor (EC 2.6.1.42) (Atbcat-1) {Arabidopsis thaliana}; contains Pfam profile: PF01063 aminotransferase class IV
0.520821	1.26716	0.550368	0.770999	1.35374	0.427268	-1.65963	0.243908	0.00703779	1.07017	0.703458	0.119483	0.00666666	1.97095	0.995857	0.726667	0.940018	0.312484	0.52	0.175784	0.0360448	0.453333	1.91678	0.721775	At1g10095	protein prenyltransferase alpha subunit-related contains weak hit to Pfam profile PF01239: Protein prenyltransferase alpha subunit repeat
0.590936	2.29632	0.777798	-0.377192	0.552235	0.508267	-1.68683	0.322662	0.0118808	0.736966	1 replica hybridized	-	0.09	1.13477	0.903319	0.24	1.50702	0.808561	0.665	0.855599	0.469946	-0.173333	1.92516	0.890393	At1g10320	U2 snRNP auxiliary factor-related similar to U2 small nuclear ribonucleoprotein auxiliary factor 35 kD subunit related protein 1 (sp|Q15695)
0.173225	0.539115	0.633807	0.354572	1.12683	0.642337	-1.14826	0.123614	0.00368464	0.661339	0.362761	0.0880706	0.0666666	1.03394	0.921276	0.656667	0.675747	0.234378	0.0733333	0.120968	0.403879	0.216667	1.18779	0.781966	At1g10530	expressed protein
-0.0718445	0.315316	0.801552	-0.983613	0.912423	0.204163	-1.99159	0.201881	0.00332501	-0.919172	0.548446	0.100657	-0.12	0.381051	0.640144	-0.763333	1.14997	0.369189	-2.31	1.19252	0.0785153	-2.38333	0.649333	0.0238605	At1g10880	expressed protein contains Pfam profile PF03267: Arabidopsis protein of unknown function; DUF266
-0.224287	1.02523	0.741195	-0.421363	0.165763	0.0488873	-0.181402	0.196287	0.247563	-1.41148	0.21168	0.00752914	-0.0766667	0.364737	0.750691	-0.556667	0.159478	0.0262846	-0.58	0.18	0.0306369	-0.823333	0.553022	0.123203	At1g10960	ferredoxin; chloroplast; putative strong similarity to FERREDOXIN PRECURSOR GB:P16972 [SP|P16972] from [Arabidopsis thaliana]
-0.160485	0.420004	0.684602	0.298045	0.476003	0.393293	-1.03479	0.286428	0.0240516	0.408656	0.34687	0.179079	-0.2	1.13609	0.789236	-0.353333	0.160416	0.0623507	0.196667	0.15695	0.162172	-0.183333	0.611583	0.655354	At1g10970	metal transporter; putative (ZIP4) similar to Zn and Cd transporter ZNT1 [Thlaspi caerulescens] gi|7381054|gb|AAF61374; member of the Zinc (Zn2+)-Iron (Fe2+) permease (ZIP) family; PMID:11500563
0.308093	0.248315	0.164652	0.182556	0.681608	0.687253	-1.15806	0.144031	0.00494231	0.531734	0.395481	0.146677	-0.2	0.3995	0.477292	0.146667	0.479618	0.649266	-0.02	0.0781025	0.700747	0.0133333	1.17296	0.986079	At1g11200	expressed protein contains Pfam profile PF03619: Domain of unknown function
0.150208	0.622322	0.716515	-0.0903242	0.518668	0.785313	0.365938	0.109156	0.0267392	-1.00586	0.298317	0.0283597	0.0566667	0.790338	0.912523	-0.0833333	0.310859	0.68806	-0.663333	0.083865	0.00528594	-0.756667	0.718215	0.209587	At1g11260	glucose transporter (STP1) nearly identical to glucose transporter GB:P23586 SP|P23586 from [Arabidopsis thaliana]
0.235863	0.425069	0.576421	0.378875	1.71765	0.738476	-1.67694	0.282963	0.00931069	0.875915	0.454014	0.0783836	-0.236667	0.419682	0.431709	0.676667	1.00172	0.362552	1.02	0.250599	0.0195329	0.566667	1.94891	0.664528	At1g11590	pectin methylesterase; putative similar to fruit-specific pectin methylesterase GI:1617583 from [Lycopersicon esculentum]
0.125537	0.220948	0.569082	0.670976	1.61984	0.549967	-1.24361	0.263702	0.0149004	0.669245	0.271246	0.0507779	-0.23	0.170587	0.144621	0.116667	0.668306	0.790921	0.213333	0.210079	0.22067	0.0733333	1.40258	0.936096	At1g11660	heat shock protein; putative strong similarity to gb|Z70314 heat-shock protein from Arabidopsis thaliana and is a member of the PF|00012 Hsp70 protein family
0.0815639	2.17575	0.954136	1.03368	1.3665	0.320283	-1.525	0.279992	0.0108851	1.0408	0.647548	0.108884	0.393333	1.85775	0.748992	0.713333	1.0232	0.350656	1.02333	0.243379	0.0183373	0.52	1.78603	0.664131	At1g11780	oxidoreductase; 2OG-Fe(II) oxygenase family protein low similarity to alkB proteins from Homo sapiens [SP|Q13686]; Caulobacter crescentus [GI:2055386]; contains Pfam profile PF03171: oxidoreductase; 2OG-Fe(II) oxygenase family
-0.380683	0.820878	0.506125	-0.10445	0.194954	0.443457	-0.692823	0.173078	0.0204304	-1.20775	0.210108	0.009575	0.213333	0.295014	0.336992	-0.283333	0.287286	0.22972	-0.716667	0.175594	0.0194295	-1.14667	0.200083	0.00999713	At1g11860	aminomethyltransferase; putative similar to aminomethyltransferase; mitochondrial precursor SP:O49849 from [Flaveria anomala]
-0.326701	0.917298	0.600182	-0.206309	0.404249	0.471876	-0.275859	0.0685701	0.0208151	-1.6987	0.467015	0.0246518	0.283333	0.456216	0.3946	-0.306667	0.443772	0.353968	-1.17	0.223383	0.0119338	-1.65333	0.916642	0.0889953	At1g12900	glyceraldehyde 3-phosphate dehydrogenase; chloroplast; putative / NADP-dependent glyceraldehydephosphate dehydrogenase; putative similar to SP|P25856 Glyceraldehyde 3-phosphate dehydrogenase A; chloroplast precursor (EC 1.2.1.13) (NADP-dependent glyceraldehydephosphate dehydrogenase subunit A) {Arabidopsis thaliana}; contains Pfam profiles PF02800: Glyceraldehyde 3-phosphate dehydrogenase C-termi…
0.165448	0.220281	0.322992	-0.163021	0.447131	0.591794	0.166401	0.046711	0.0290841	-1.22918	0.207032	0.00927727	0.206667	0.0665833	0.0329013	-0.156667	0.153731	0.219588	-0.683333	0.023094	0.000380508	-0.68	0.281603	0.0526883	At1g13400	zinc finger (C2H2 type) family protein contains Pfam domain; PF00096: Zinc finger; C2H2 type
0.264845	0.596385	0.522208	-0.33711	0.54222	0.389539	0.56624	0.111661	0.0122621	-1.01338	0.315042	0.0304991	0.146667	0.754343	0.768351	-0.2	0.376431	0.454591	0.133333	0.579511	0.728775	-0.44	0.841249	0.4606	At1g13560	aminoalcoholphosphotransferase (AAPT1) identical to aminoalcoholphosphotransferase GI:3661593 from [Arabidopsis thaliana]
0.132871	2.08762	0.922285	0.671096	1.42222	0.50069	-1.53718	0.117417	0.0352166	0.837059	0.611095	0.141372	0.426667	2.41144	0.788216	0.59	0.865563	0.359137	1.10667	0.124231	0.00417426	0.453333	1.92105	0.722346	At1g15040	glutamine amidotransferase-related
0.0402639	1 replica hybridized	-	-0.675464	0.711769	0.241898	not hybridized	-	-	not hybridized	-	-	-0.12	1 replica hybridized	-	-0.696667	0.371124	0.0829893	-1.43333	0.210792	0.00713226	-0.863333	0.527004	0.105006	At1g15150	MATE efflux family protein similar to ripening regulated protein DDTFR18 [Lycopersicon esculentum] GI:12231296; contains Pfam profile PF01554: Uncharacterized membrane protein family
-0.0508801	0.494131	0.907943	-0.369901	0.255856	0.127336	-0.104608	0.33316	0.647977	0.0883559	1 replica hybridized	-	0.216667	0.728171	0.657605	-0.46	0.435546	0.208854	-1.03667	0.283784	0.0240805	-0.515	0.544472	0.408675	At1g15180	MATE efflux family protein contains Pfam profile PF01554: Uncharacterized membrane protein family
-0.027037	1.66203	0.980081	1.17678	0.859544	0.140982	-1.42367	0.233538	0.00868542	0.86868	0.574492	0.119052	-0.00333333	2.13861	0.998091	0.706667	0.676782	0.21225	0.956667	0.145029	0.00757373	0.586667	1.62223	0.595027	At1g15385	expressed protein
2.21322	1 replica hybridized	-	0.432296	1.73395	0.706989	-2.21872	0.312328	0.00635744	1.14404	0.721631	0.10996	-0.196667	1.55475	0.846903	0.926667	1.13778	0.293779	0.836667	0.061101	0.00177302	0.486667	2.07929	0.724441	At1g15415	expressed protein very low similarity to LEA protein [Cicer arietinum] GI:2909420; seed maturation protein PM30 [Glycine max] GI:4838147
-0.342142	0.407723	0.445766	-0.0708795	0.265596	0.679642	-0.923932	0.148104	0.00821755	-0.464995	0.434065	0.369571	0.04	0.355949	0.863654	-0.14	0.268514	0.461804	-0.755	0.247487	0.145	-1.27333	0.469184	0.042399	At1g16080	expressed protein
-0.543071	1.02134	0.454288	-0.044311	0.308416	0.81677	-0.244298	0.250115	0.228413	-1.2626	0.106616	0.00229642	0.146667	0.610765	0.717844	-0.213333	0.011547	0.000975134	-0.593333	0.155349	0.0220961	-0.906667	0.512282	0.0919703	At1g16880	uridylyltransferase-related similar to [Protein-PII] uridylyltransferase (PII uridylyl- transferase) (Uridylyl removing enzyme) (UTase)(SP:Q9AC53) [Caulobacter crescentus]
-0.251426	0.13568	0.0848924	-0.119946	0.241492	0.482001	-0.578653	0.253015	0.0572117	-1.24133	0.166568	0.00595147	0.04	0.167033	0.718561	0.366667	0.411015	0.262326	-0.71	0.989949	0.495485	-0.876667	0.255799	0.0272261	At1g17220	translation initiation factor IF-2; chloroplast; putative similar to SP|P57997|IF2C_PHAVU Translation initiation factor IF-2; chloroplast precursor (PvIF2cp) {Phaseolus vulgaris}
-0.373852	1.0427	0.597934	-0.00179521	0.0848975	0.953324	-0.493197	0.205305	0.0541924	-1.39003	0.177676	0.00538757	-0.183333	0.665157	0.680162	-0.626667	0.344867	0.0878514	-0.413333	0.136504	0.0344857	-0.816667	0.257941	0.0316811	At1g17700	prenylated rab acceptor (PRA1) family protein weak similarity to prenylated Rab acceptor 1 (PRA1) [Homo sapiens] GI:4877285; contains Pfam profile PF03208: Prenylated rab acceptor (PRA1)
0.686606	1.59097	0.532704	0.438484	1.6113	0.685117	-1.64558	0.405189	0.0194194	0.909111	0.574942	0.111494	0.0233333	2.7001	0.989417	0.813333	0.852311	0.240174	1.05667	0.195533	0.0112224	0.55	1.81248	0.651631	At1g18265	expressed protein
-0.523115	0.966727	0.584163	0.158961	0.145454	0.200666	-1.0494	0.0234572	0.000211574	-0.364761	0.40292	0.422039	-0.265	0.289914	0.419167	0.365	0.318198	0.351681	not hybridized	-	-	-0.265	0.869741	0.74099	At1g18850	expressed protein
0.114751	0.405621	0.672611	-0.723237	0.478641	0.118694	-1.0077	0.363183	0.0404423	-0.727986	0.310119	0.054548	-0.273333	0.0321455	0.00457871	-1.10667	0.805005	0.140214	-0.456667	0.880587	0.463857	-1.23	0.569561	0.064623	At1g18980	germin-like protein; putative similar to germin-like protein subfamily T member 1 [SP|P92995]; contains PS00725 germin family signature
0.247207	0.184025	0.308462	-0.37447	0.185145	0.0730179	-1.8916	0.341861	0.0105887	-1.49854	0.173665	0.00454658	0.293333	0.309246	0.242111	-0.0833333	0.137961	0.405267	-0.67	0.356791	0.0829372	-1.38667	0.602854	0.057612	At1g19150	chlorophyll A-B binding protein; putative / LHCI type II; putative very strong similarity to PSI type II chlorophyll a/b-binding protein Lhca2*1 GI:541565 from [Arabidopsis thaliana]; contains Pfam profile: PF00504 chlorophyll A-B binding protein
-1.00706	1.9428	0.464032	-0.157808	0.243552	0.375622	-0.666159	0.192043	0.0256992	-0.486049	0.0979028	0.0130177	0.406667	0.352326	0.183613	-0.673333	0.414287	0.106422	-1.06333	0.421228	0.0485324	-1.37667	0.404516	0.0275944	At1g19250	flavin-containing monooxygenase family protein / FMO family protein low similarity to SP|P97501 Dimethylaniline monooxygenase [N-oxide forming] 3 (EC 1.14.13.8) (Hepatic flavin-containing monooxygenase 3) (FMO 3) {Mus musculus}; contains Pfam profile PF00743: Flavin-binding monooxygenase-like
-0.341946	0.715323	0.494758	-0.216394	0.268703	0.295928	-0.299816	0.318604	0.246697	-1.33094	0.0327116	0.000174954	0.126667	0.500033	0.703685	-0.16	0.245153	0.375622	-0.58	0.0754984	0.00560064	-0.896667	0.336502	0.0438785	At1g20020	ferredoxin--NADP(+) reductase; putative / adrenodoxin reductase; putative strong similarity to Ferredoxin--NADP reductase; chloroplast precursor (EC 1.18.1.2) (FNR) from {Pisum sativum} SP|P10933; {Mesembryanthemum crystallinum} SP|P41343; {Spinacia oleracea} SP|P00455; [Capsicum annuum] GI:6899972
0.0346033	0.117332	0.748446	-0.0843631	0.12787	0.372445	-1.29139	0.0347297	0.000240284	0.101091	0.00985535	0.063451	0.0633333	0.509346	0.849448	0.186667	0.261024	0.341131	-0.24	0.225389	0.20644	0.04	1.35879	0.963969	At1g20240	hypothetical protein
-0.189578	1.32593	0.827514	-2.54184	2.27531	0.192622	-1.56689	0.607667	0.0460505	-1.99892	0.183897	0.00276717	-0.253333	1.16174	0.741971	-2.90667	0.841982	0.0268487	-1.20667	1.17517	0.217297	-3.52	0.961405	0.0239754	At1g20360	F-box protein-related contains weak hit to Pfam profile PF00646: F-box domain
0.246461	0.8704	0.672347	0.240708	0.969282	0.709739	-1.2272	0.187812	0.00780147	0.500255	0.391689	0.160188	0.0133334	1.30113	0.98745	0.42	0.677348	0.395209	0.0966667	0.185023	0.461019	0.303333	1.60207	0.774103	At1g20450	dehydrin (ERD10) identical to dehydrin ERD10 (Low-temperature-induced protein LTI45) [Arabidopsis thaliana] SWISS-PROT:P42759
0.480684	0.638213	0.321972	0.533543	0.602651	0.266995	-0.486462	0.369801	0.148424	-1.40599	0.0642037	0.000715769	0.3	0.654752	0.510624	-0.276667	0.120968	0.0582157	-1.08	0.165227	0.00771165	-1.19333	0.395769	0.0347634	At1g20575	dolichyl-phosphate beta-D-mannosyltransferase; putative / dolichol-phosphate mannosyltransferase; putative / mannose-P-dolichol synthase; putative similar to DPM1 from Homo sapiens [SP|O60762]; member of glycosyltransferase family 2
-0.19977	1 replica hybridized	-	-0.103687	0.0971034	0.217381	-0.0353747	0.21575	0.858618	not hybridized	-	-	-0.13	1 replica hybridized	-	-0.363333	0.277909	0.151822	-1.44333	0.0960902	0.00147415	-0.61	0.240416	0.173028	At1g20930	cell division control protein; putative cdc2MsF [Medicago sativa] gi|1806146|emb|CAA65982
-0.00224045	0.608044	0.996683	-0.129535	0.0886398	0.133333	-0.98937	0.111292	0.00395559	-0.895917	0.24092	0.11885	-0.14	0.661589	0.749118	-0.246667	0.33828	0.333901	-0.0333333	0.698164	0.941625	-1.15333	0.366652	0.032076	At1g21500	expressed protein
-0.229482	1 replica hybridized	-	-0.322159	0.439172	0.333345	-0.16782	0.0977056	0.102263	-0.0752084	0.106361	0.5	-0.195	0.190919	0.385502	-0.31	0.131149	0.0548019	-1.25	0.17088	0.00617172	-0.423333	0.555368	0.317589	At1g22120	hypothetical protein
0.786782	0.966301	0.45525	0.230712	0.823357	0.676718	-2.21621	0.677923	0.0300418	-1.67736	0.303295	0.0104971	-0.09	1.6808	0.934561	-0.903333	0.102144	0.00423487	0.19	0.117898	0.107958	-2.14667	0.920453	0.0561709	At1g22990	heavy-metal-associated domain-containing protein / copper chaperone (CCH)-related low similarity to copper homeostasis factor [GI:3168840][PMID:9701579]; strong similarity to farnesylated protein ATFP7 [GI:4097555]; contains heavy-metal-associated domain PF00403
-0.365871	1 replica hybridized	-	0.0234011	0.596481	0.951918	0.0152668	1 replica hybridized	-	-0.0963765	0.0679013	0.281624	not hybridized	-	-	-1.02	0.31193	0.029788	not hybridized	-	-	-0.47	1 replica hybridized	-	At1g23690	expressed protein contains Pfam profile PF02713: Domain of unknown function DUF220; expression supported by MPSS
0.187223	0.23924	0.308049	-0.0544142	0.0968619	0.453769	-0.545885	0.22314	0.0505474	-0.727409	0.371734	0.0774755	0.0566667	0.427122	0.839615	0.06	0.308058	0.767969	-0.74	0.144222	0.0124258	-1.07667	0.196554	0.0109273	At1g23740	oxidoreductase; zinc-binding dehydrogenase family protein contains Pfam profile PF00107: oxidoreductase; zinc-binding dehydrogenase family
0.108135	0.621983	0.79174	-0.0641538	0.193002	0.622632	0.185991	0.145247	0.156726	-1.01787	0.268873	0.0223892	-0.433333	0.0814453	0.0115712	-0.34	0.0556776	0.00882077	-0.68	0.266646	0.0476228	-0.3	0.0984886	0.034099	At1g23830	expressed protein
0.215648	0.517745	0.661114	-0.420515	0.842008	0.479801	-0.774098	0.147168	0.0115309	-0.287422	0.317459	0.25735	0.723333	1.75887	0.550163	-1.14	0.268887	0.0180438	0.17	1 replica hybridized	-	-0.646667	0.289194	0.0606621	At1g24020	Bet v I allergen family protein similar to major pollen allergen Bet v 1 GB:CAA96544 GI:1321726 from [Betula pendula]; contains Pfam profile PF00407: Pathogenesis-related protein Bet v I family
-0.253286	1 replica hybridized	-	-0.473166	0.485636	0.23316	not hybridized	-	-	not hybridized	-	-	-0.13	1 replica hybridized	-	-1.16	0.464866	0.0495847	not hybridized	-	-	0.04	1 replica hybridized	-	At1g24240	ribosomal protein L19 family protein similar to plastid ribosomal protein L19 precursor [Spinacia oleracea] gi|7582403|gb|AAF64312
-0.670533	1.8833	0.600289	0.232406	0.359327	0.376242	-1.40836	0.322518	0.0171053	-2.62511	0.401688	0.00766719	-0.246667	1.2695	0.768494	-0.54	0.345977	0.11392	-1.39667	0.20306	0.00697238	-2.56667	0.712905	0.0247647	At1g24380	hypothetical protein
0.0697899	0.721467	0.882349	0.211392	0.958872	0.737192	-1.26858	0.188544	0.00736249	1.08928	0.65786	0.101889	-0.136667	1.60615	0.896349	-0.02	0.619919	0.960518	0.76	0.549909	0.139028	0.463333	1.56532	0.659182	At1g24400	lysine and histidine specific transporter; putative similar to lysine and histidine specific transporter GI:2576361 from [Arabidopsis thaliana]; contains Pfam profile PF01490: Transmembrane amino acid transporter protein
0.68226	1 replica hybridized	-	0.0180451	0.499813	0.958998	-1.54879	0.238177	0.00790813	-0.928566	0.484088	0.0807493	0.0233333	0.525389	0.945688	-0.396667	0.42194	0.245004	-0.285	0.417193	0.510975	-1.72	0.657951	0.045475	At1g24610	SET domain-containing protein low similarity to SP|Q43088 Ribulose-1;5 bisphosphate carboxylase/oxygenase large subunit N- methyltransferase; chloroplast precursor (EC 2.1.1.127) {Pisum sativum}; contains Pfam profile PF00856: SET domain
0.178422	0.998115	0.842363	0.344723	1.00052	0.613189	-1.04621	0.164631	0.00823649	0.683099	0.582294	0.179875	-0.0733333	1.08177	0.917259	-0.00333333	1.40976	0.997104	0.486667	0.480867	0.221707	0.526667	1.3123	0.558879	At1g25370	expressed protein
0.213596	1.48559	0.826576	0.502917	1.24549	0.55595	-1.61524	0.320874	0.0126663	0.802661	0.730603	0.1966	-0.386667	1.83764	0.750449	0.55	0.687241	0.300011	0.373333	0.22301	0.101206	0.5	1.71485	0.663699	At1g26630	eukaryotic translation initiation factor 5A; putative / eIF-5A; putative strong similariy to SP|Q9AXQ6 Eukaryotic translation initiation factor 5A-1 (eIF-5A 1) {Lycopersicon esculentum}
not hybridized	-	-	-0.119785	0.0455632	0.155958	not hybridized	-	-	not hybridized	-	-	not hybridized	-	-	-1.20667	0.48346	0.0495643	not hybridized	-	-	0.05	1 replica hybridized	-	At1g27140	glutathione S-transferase; putative similar to glutathione S-transferase GB: AAF22517 GI:6652870 from [Papaver somniferum] GB:AY050343.
0.53842	1 replica hybridized	-	0.510405	1.17653	0.532516	-1.52883	0.453418	0.0283249	1.09024	0.660037	0.103632	-0.12	0.0282843	0.105137	0.543333	0.575181	0.243446	not hybridized	-	-	0.38	1.87745	0.759391	At1g27360	squamosa promoter-binding protein-like 11 (SPL11) identical to squamosa promoter binding protein-like 11 [Arabidopsis thaliana] GI:5931665; contains Pfam profile PF03110: SBP domain
0.038035	1.27847	0.973231	0.198976	0.824904	0.719324	-1.69014	0.321581	0.0117748	-0.974249	0.459435	0.204833	-0.486667	1.42497	0.614113	-0.32	0.452106	0.344981	0.065	0.289914	0.804529	-1.27333	1.31363	0.235177	At1g27620	transferase family protein similar to hypersensitivity-related gene product HSR201 - Nicotiana tabacum; EMBL:X95343; contains Pfam transferase family domain PF00248
0.0198955	0.102337	0.829188	-0.189912	0.400015	0.496678	-1.11296	0.249764	0.0161736	-0.525471	0.500243	0.210956	not hybridized	-	-	-0.763333	0.183394	0.0187026	not hybridized	-	-	-0.693333	0.525389	0.14961	At1g27740	basic helix-loop-helix (bHLH) family protein contains Pfam profile: PF00010 helix-loop-helix DNA-binding domain
0.125539	1.80326	0.915045	0.673776	1.53506	0.526174	-1.50205	0.346097	0.0170372	0.643604	0.489842	0.150241	0.203333	2.53074	0.90207	0.853333	0.923977	0.250808	1.15333	0.244404	0.0146408	0.38	1.68455	0.733699	At1g27900	RNA helicase; putative similar to SP|Q14562 ATP-dependent helicase DDX8 (RNA helicase HRH1) (DEAH-box protein 8) {Homo sapiens}; contains Pfam profiles PF04408: Helicase associated domain (HA2); PF00271: Helicase conserved C-terminal domain
-0.0129391	1 replica hybridized	-	0.39164	0.696188	0.432509	-1.67591	0.0756564	0.000693711	not hybridized	-	-	not hybridized	-	-	0.165	0.700036	0.795167	0.19	1 replica hybridized	-	0.473333	1.8664	0.703374	At1g28135	expressed protein
0.0879303	0.537149	0.803423	-0.523168	0.363025	0.131482	-1.03866	0.125602	0.00481349	-1.67694	0.244363	0.00706643	-0.0933333	0.384231	0.714849	-0.956667	0.405504	0.0549952	-1.10333	0.86031	0.156449	-1.50333	0.627482	0.0534584	At1g29070	ribosomal protein L34 family protein similar to plastid ribosomal protein L34 precursor GB:AAF64157 GI:7578860 from [Spinacia oleracea]
0.385061	0.519524	0.485025	0.456602	1.25566	0.593024	-1.39799	0.278442	0.0134675	0.626912	0.454979	0.138502	-0.0233333	0.575007	0.950362	0.09	1.00414	0.890883	0.543333	0.25658	0.0669553	-0.0233333	1.18753	0.975942	At1g29400	RNA recognition motif (RRM)-containing protein similar to GI:6650523 from [Arabidopsis thaliana]
-0.111495	0.230552	0.618126	-0.817723	0.714708	0.186809	-0.727402	0.180725	0.0200438	-0.266256	0.312445	0.435263	-0.266667	0.464579	0.424892	-1.43333	0.046188	0.000345954	-1.9	0.467761	0.0196108	-1.79	0.348712	0.0124154	At1g29660	GDSL-motif lipase/hydrolase family protein low similarity to family II lipase EXL1 [Arabidopsis thaliana] GI:15054382; contains InterPro Entry IPR001087 Lipolytic enzyme; G-D-S-L family
0.144764	0.682372	0.748522	-1.10405	0.769555	0.130521	0.326823	0.223572	0.283306	-1.02095	0.898076	0.353097	0.43	1 replica hybridized	-	-1.55667	0.565892	0.0413385	-0.386667	0.153731	0.0488608	-1.59	1 replica hybridized	-	At1g29910	chlorophyll A-B binding protein 2; chloroplast / LHCII type I CAB-2 / CAB-140 (CAB2A) identical to SP|P04778 Chlorophyll A-B binding protein 2; chloroplast precursor (LHCII type I CAB-2) (CAB-140) (LHCP) {Arabidopsis thaliana}
-0.40004	0.748769	0.452463	0.318582	1.46497	0.743982	-1.58548	0.304342	0.0121462	0.895306	0.623677	0.129778	0.0899999	2.15571	0.948934	0.613333	0.862632	0.343293	1.06	0.233024	0.0157299	0.483333	1.78374	0.685027	At1g30690	SEC14 cytosolic factor family protein / phosphoglyceride transfer family protein contains Pfam PF00650 : CRAL/TRIO domain; contains Pfam PF03765 : CRAL/TRIO; N-terminus; similar to cytosolic factor (Phosphatidylinositol/phosphatidylcholine transfer protein) (PI/PCTP) (SP:P24280) [Saccharomyces cerevisiae]; ESTs gb|T76582; gb|N06574 and gb|Z25700 come from this gene
2.09351	1 replica hybridized	-	0.478436	1.51552	0.638849	-1.74609	0.29407	0.00932576	1.30397	0.784532	0.102358	-0.645	1.42128	0.636756	0.816667	1.14129	0.340905	0.38	0.25632	0.124061	0.546667	1.91691	0.67026	At1g30780	F-box family protein
-0.638709	0.865781	0.329591	-0.404492	0.180749	0.0589176	-0.503327	0.191336	0.0441953	-1.54475	0.110336	0.00176331	0.0833333	0.378198	0.739456	-0.263333	0.176163	0.122385	-1.06	0.07	0.0014505	-1.27667	0.0251661	0.0001295	At1g32060	phosphoribulokinase (PRK) / phosphopentokinase nearly identical to SP|P25697 Phosphoribulokinase; chloroplast precursor (EC 2.7.1.19) (Phosphopentokinase) (PRKASE) (PRK) {Arabidopsis thaliana}
-0.480583	0.206204	0.0562402	-0.0383243	0.29785	0.836791	-1.2424	0.161684	0.00535455	-1.33744	0.344895	0.0212144	-0.69	0.274044	0.0487659	-0.0633333	0.551755	0.860786	-1.01333	0.483873	0.0683084	-1.37333	0.109697	0.00211997	At1g32080	membrane protein; putative contains 12 transmembrane domains; similar to yohK (GI:405873) [Escherichia coli]
-0.354283	1 replica hybridized	-	0.640524	1.25956	0.471237	-1.35833	0.474079	0.0378412	0.476296	0.230081	0.0702321	not hybridized	-	-	0.603333	0.754343	0.300229	0.07	1 replica hybridized	-	0.466667	1.82487	0.701117	At1g32400	senescence-associated family protein contains Pfam profile PF00335: Tetraspanin family
0.144704	0.109575	0.149443	0.101558	0.212567	0.48526	-0.356394	0.152229	0.0540599	-1.05006	0.36026	0.0371294	0.416667	0.662747	0.38991	-0.24	0.147309	0.105987	-0.703333	0.172143	0.0193892	-1.17333	0.425245	0.0411033	At1g32470	glycine cleavage system H protein; mitochondrial; putative similar to SP|P25855 Glycine cleavage system H protein 1; mitochondrial precursor {Arabidopsis thaliana}; contains Pfam profile PF01597: Glycine cleavage H-protein
0.0528605	0.547803	0.882635	0.341193	0.486181	0.346831	-0.0955229	0.0776715	0.181413	-1.13542	0.0560436	0.00078167	0.06	0.270555	0.737889	0.0233333	0.170392	0.834594	-0.546667	0.0378594	0.00159493	-1.1	0.550273	0.0742455	At1g32610	hydroxyproline-rich glycoprotein family protein
0.436562	1.03469	0.65751	0.249364	0.688154	0.588931	-1.35027	0.532346	0.0479176	0.719115	0.447871	0.107819	-0.353333	1.53692	0.728974	0.423333	0.57709	0.331681	0.1	0.0707107	0.295167	0.126667	1.28997	0.880599	At1g32780	alcohol dehydrogenase; putative similar to alcohol dehydrogenase GB:CAA37333 GI:297178 from [Solanum tuberosum]; contains Pfam zinc-binding dehydrogenase domain PF00107
-0.0513987	0.457678	0.86374	-0.301171	0.229444	0.150052	-0.94726	0.359118	0.0452855	-0.888374	0.176292	0.0129038	-0.08	0.455741	0.789813	-0.59	0.330454	0.0905841	-1.07333	0.408697	0.0450862	-1.45	0.111355	0.00196013	At1g32990	ribosomal protein L11 family protein similar to chloroplast ribosomal protein L11 GI:21312 from [Spinacia oleracea]
-0.306977	0.691907	0.522554	0.279917	0.445569	0.391112	0.357855	0.517895	0.352236	-1.41706	0.22689	0.00853178	-0.0933333	0.710023	0.841053	-0.526667	0.493694	0.2059	-0.24	0.180831	0.148272	-0.846667	0.392088	0.0646328	At1g33030	O-methyltransferase family 2 protein similar to caffeic acid 3-O-methyltransferase [SP|Q00763] [Populus tremuloides]; catechol O-methyltransferase [GI:4808524][Thalictrum tuberosum]
0.35116	1.5235	0.799396	0.436311	1.47921	0.660073	-1.20284	0.320055	0.0225198	-1.10618	0.152654	0.00631755	0.506667	2.14451	0.722042	0.623333	0.742316	0.283051	0.7	0.131149	0.0114992	0.33	1.51486	0.742216	At1g34000	light stress-responsive one-helix protein (OHP2) contains similarity to photosystem II 22 kDa protein GI:6006279 from [Arabidopsis thaliana]
0.479168	1 replica hybridized	-	-0.177699	0.536026	0.625074	-1.89175	0.199506	0.00368417	0.757925	1 replica hybridized	-	0	1 replica hybridized	-	0.153333	0.732826	0.751761	-0.02	0.0282843	0.5	0.356667	1.85398	0.770664	At1g34050	ankyrin repeat family protein contains ankyrin repeat domains; Pfam:PF00023
0.206084	0.207534	0.227581	0.19184	0.962274	0.764461	-1.39769	0.136003	0.00306409	0.96285	0.478311	0.0734466	-0.216667	0.470886	0.509053	0.173333	0.532009	0.629384	0.353333	0.12897	0.0416556	0.213333	1.51715	0.830281	At1g34380	5'-3' exonuclease family protein similar to DNA polymerase type I [Rhodothermus sp. 'ITI 518'] gi|4090935|gb|AAC98908 ; contains Pfam profile PF02739: 5'-3' exonuclease; N-terminal resolvase-like domain
1.07155	1 replica hybridized	-	0.343284	1.82373	0.775522	-1.92466	0.479207	0.0197319	0.688975	0.391847	0.245413	-0.09	1 replica hybridized	-	0.91	1.17171	0.310797	0.613333	0.248462	0.0505873	0.293333	1.86527	0.810872	At1g34650	homeobox-leucine zipper family protein / lipid-binding START domain-containing protein similar to homeobox 1 (GP:12002853) {Picea abies}; contains Pfam PF00046: Homeobox domain and Pfam PF01852: START domain
0.152382	0.0827526	0.23341	-0.422211	0.731732	0.422864	-0.306951	0.223541	0.137205	-0.33863	0.119236	0.158192	-0.025	0.0636396	0.677171	-0.773333	0.401539	0.0793216	-1.19667	0.384751	0.0327736	-1.07667	0.249065	0.0173743	At1g35100	hypothetical protein
0.061932	0.829915	0.908983	0.122734	0.973705	0.846555	-1.06163	0.169269	0.00862332	0.557274	0.485226	0.187066	-0.213333	1.22055	0.790675	0.526667	0.649025	0.295078	0.196667	0.10116	0.0780124	0.15	1.06775	0.830437	At1g35340	ATP-dependent protease La (LON) domain-containing protein contains Pfam profile PF02190: ATP-dependent protease La (LON) domain
0.426178	2.9064	0.869828	0.301115	0.863441	0.605105	-2.46262	0.573536	0.0176542	-1.44442	0.945569	0.118356	-0.11	2.74814	0.951036	-0.553333	0.41501	0.147203	0.353333	0.125831	0.03977	-1.60667	0.676856	0.0543783	At1g35680	50S ribosomal protein L21; chloroplast / CL21 (RPL21) identical to 50S ribosomal protein L21; chloroplast precursor (CL21) [Arabidopsis thaliana] SWISS-PROT:P51412
-0.541562	0.900743	0.40705	0.13847	0.160595	0.273283	-1.06037	0.169588	0.00800189	-1.26878	0.26834	0.014971	0.293333	1.08868	0.686628	-0.0833333	0.201329	0.54784	-0.443333	0.26727	0.102804	-1.53667	0.40612	0.0224996	At1g42970	glyceraldehyde-3-phosphate dehydrogenase B; chloroplast (GAPB) / NADP-dependent glyceraldehydephosphate dehydrogenase subunit B identical to SP|P25857 Glyceraldehyde 3-phosphate dehydrogenase B; chloroplast precursor (EC 1.2.1.13) (NADP-dependent glyceraldehydephosphate dehydrogenase subunit B) {Arabidopsis thaliana}
0.540463	0.531813	0.220437	0.153615	0.896	0.794819	-1.25584	0.195404	0.00805616	1.08002	0.516647	0.0675786	-0.116667	1.757	0.918943	0.193333	0.477214	0.555526	0.223333	0.0416333	0.0113864	0.483333	1.65053	0.662406	At1g44180	aminoacylase; putative / N-acyl-L-amino-acid amidohydrolase; putative similar to aminoacylase-1 (N-acyl-L-amino-acid amidohydrolase; ACY-1) [Homo sapiens] SWISS-PROT:Q03154
-0.0578017	1.79687	0.971059	0.260675	0.638549	0.548409	-1.70464	0.584828	0.0368857	-0.93764	0.390464	0.0542901	-0.38	1.60726	0.721863	-0.353333	0.287286	0.166877	0.25	0.216564	0.183576	-1.51333	0.820081	0.0855171	At1g44446	chlorophyll a oxygenase (CAO) / chlorophyll b synthase identical to chlorophyll a oxygenase GI:5853117 from [Arabidopsis thaliana]; contains Pfam PF00355 Rieske [2Fe-2S] domain
-0.107803	1 replica hybridized	-	-0.0300917	0.785161	0.953131	-1.58008	0.150261	0.00296439	-1.26269	0.525575	0.0535258	-0.28	0.39598	0.5	-0.8	0.122882	0.00777301	not hybridized	-	-	-1.11333	0.966247	0.184088	At1g44542	cyclase family protein contains Pfam profile: PF04199 putative cyclase
-0.277214	1.10772	0.706955	0.0529704	0.37824	0.829807	-1.60647	0.576946	0.0401862	-1.25188	0.276234	0.0156463	-0.03	1.49589	0.975445	-0.0633333	0.505206	0.848243	-0.466667	0.307463	0.11934	-1.62333	0.977258	0.102555	At1g44575	photosystem II 22kDa protein; chloroplast / CP22 (PSBS) identical to photosystem II 22 kDa protein; chloroplast [precursor] SP:Q9XF91 from [Arabidopsis thaliana]; contains Pfam profile PF00504: Chlorophyll A-B binding protein
0.137504	1 replica hybridized	-	0.719379	1.15094	0.393591	-1.25338	0.471845	0.0447125	1.39441	0.608638	0.0576259	0.0833333	0.781366	0.87048	1.04	0.861858	0.171781	0.756667	0.158219	0.0142632	-0.00333333	1.32911	0.996928	At1g47350	F-box family protein-related contains TIGR01640: F-box protein interaction domain
-0.11757	1 replica hybridized	-	-0.137781	0.33364	0.550966	-0.699608	0.234398	0.0355035	-0.637155	0.173357	0.123737	not hybridized	-	-	0.08	0.21	0.577187	-1.31333	0.0550757	0.00058569	-0.706667	0.318172	0.0614138	At1g47783	hypothetical protein
-0.330442	0.545636	0.404267	0.31789	0.473319	0.366371	-1.06186	0.168863	0.00845092	-0.744648	0.237494	0.0330542	-0.06	0.502693	0.855355	-0.0666667	0.177858	0.58279	-0.91	0.0707106	0.034944	-1.00667	0.283608	0.0254514	At1g48030	dihydrolipoamide dehydrogenase 1; mitochondrial / lipoamide dehydrogenase 1 (MTLPD1) identical to GB:AAF34795 [gi:12704696] from [Arabidopsis thaliana]
0.0905108	0.171724	0.457657	-0.413618	0.283339	0.127064	-1.17598	0.304544	0.0211311	-1.79828	0.581805	0.0330014	0.103333	0.416453	0.709237	-0.936667	0.418609	0.0605894	-1.44667	0.664028	0.063602	-1.75667	0.485215	0.0245005	At1g48350	ribosomal protein L18 family protein similar to ribosomal protein L18 GI:3980238 from [Thermotoga maritima]
0.00465919	0.827605	0.993105	0.393621	1.11665	0.600898	-1.07662	0.206031	0.0117887	0.652289	0.474673	0.140202	-0.32	0.571577	0.434491	0.553333	0.628039	0.266534	0.05	0.156205	0.635014	0.326667	1.28165	0.702019	At1g48770	hypothetical protein
-0.220309	1 replica hybridized	-	0.934148	1.34383	0.351278	-1.20374	0.390761	0.0331787	-1.06038	0.331733	0.031091	-0.236667	0.513258	0.508259	0.276667	0.463177	0.409563	-0.676667	0.261024	0.0461912	-0.943333	0.9942	0.242011	At1g48980	hypothetical protein
0.347469	1.26859	0.681959	-1.07989	0.940522	0.183816	0.340343	0.253942	0.147331	-0.471072	1 replica hybridized	-	0.293333	1.07909	0.684119	-2.09667	0.595007	0.0258103	-0.39	0.242693	0.108479	-1.035	0.360624	0.153785	At1g49240	actin 8 (ACT8) identical to SP|Q96293 Actin 8 {Arabidopsis thaliana}; nearly identical to SP|Q96292 Actin 2 [Arabidopsis thaliana] GI:1669387; and to At3g18780
1.03748	1.58657	0.524868	0.437454	1.41568	0.646293	-1.55322	0.219643	0.00678709	1.1701	0.437567	0.0430922	0.32	1.6113	0.76366	0.73	0.967006	0.321128	0.856667	0.0568624	0.00146538	0.58	1.73439	0.620988	At1g49950	DNA-binding protein; putative contains similarity to DNA-binding protein PcMYB1 [Petroselinum crispum] gi|2224899|gb|AAB61699
0.108764	0.584839	0.777918	-0.493715	0.577433	0.276852	-0.717595	0.11436	0.00860585	-1.11539	0.0344835	0.000331506	0.02	0.761774	0.967862	-0.69	0.069282	0.00334379	-1.52333	0.431432	0.0257104	-1.23667	0.690604	0.0901204	At1g50900	expressed protein
-0.274308	0.210919	0.153074	0.418921	0.854385	0.487855	-1.24472	0.313344	0.0199008	-0.071488	0.218943	0.618758	0.17	0.609016	0.676508	0.696667	0.70614	0.229611	0.373333	0.453909	0.290314	0.38	1.67269	0.731946	At1g51110	plastid-lipid associated protein PAP / fibrillin family protein similar to plastid-lipid associated protein PAP2 [Brassica rapa] GI:14248550; contains Pfam profile PF04755: PAP_fibrillin
-0.626382	1 replica hybridized	-	0.135346	0.4514	0.653796	0.668537	0.423917	0.268011	not hybridized	-	-	-0.12	1 replica hybridized	-	0.37	0.147986	0.0494053	-1.31333	0.0680686	0.00089421	not hybridized	-	-	At1g51915	cryptdin protein-related contains weak similarity to Swiss-Prot:P17533 cryptdin-related protein 1C precursor (CRS1C) [Mus musculus]
-0.310253	0.262953	0.177695	-0.273566	0.343568	0.298761	0.359152	0.109934	0.0301141	-1.09032	0.0843526	0.00212546	-0.153333	0.502427	0.649884	-0.2	0.175784	0.187556	-0.553333	0.11547	0.0142073	-0.616667	0.421466	0.126766	At1g52230	photosystem I reaction center subunit VI; chloroplast; putative / PSI-H; putative (PSAH2) identical to SP|Q9SUI6; similar to PSI-H precursor [Nicotiana sylvestris] GI:407355; contains Pfam profile PF03244: Photosystem I reaction centre subunit VI
0.47714	1.18867	0.558811	0.318412	1.80013	0.789299	-1.71303	0.357757	0.0141854	0.562699	0.592409	0.243841	0.44	2.40963	0.781752	0.556667	0.909744	0.4003	1.13	0.28	0.0198586	0.296667	1.86186	0.808464	At1g52315	expressed protein
not hybridized	-	-	-0.407678	0.366019	0.359785	-1.56003	0.178433	0.00420573	1.07199	0.762941	0.134615	not hybridized	-	-	0.31	0.183848	0.252789	0.953333	0.263881	0.0246006	0.833333	1.85942	0.518827	At1g52410	caldesmon-related weak similarity to Caldesmon (CDM) (Swiss-Prot:P12957) [Gallus gallus]
0.263034	1 replica hybridized	-	-0.0906024	0.309498	0.66152	-0.828238	0.123656	0.00751117	-0.826133	0.118893	0.0653605	0.03	0.155563	0.830499	-0.256667	0.346747	0.328349	-0.81	0.101489	0.00519222	-1.06667	0.388887	0.0415639	At1g54540	hypothetical protein
0.64116	1.84154	0.607758	0.671162	1.59807	0.542954	-1.57916	0.390972	0.0198365	1.17892	0.70898	0.102932	0.263333	2.57104	0.875533	0.846667	0.955528	0.264611	1.25333	0.452143	0.0407477	0.633333	1.85646	0.614475	At1g54950	hypothetical protein
0.979722	1.42567	0.509089	0.476953	1.57566	0.653389	-1.82032	0.336853	0.0109669	1.10466	0.786763	0.136094	0.165	1.20915	0.878636	0.823333	0.947963	0.271405	0.823333	0.309246	0.043949	0.47	2.16197	0.742711	At1g54955	hypothetical protein
0.294892	0.440094	0.517119	0.412111	1.17523	0.60422	-1.71073	0.372053	0.0156307	1.46753	0.56469	0.0458099	0.126667	0.980425	0.843713	0.51	0.729932	0.34983	0.42	0.455082	0.251034	0.426667	1.98973	0.745987	At1g55030	F-box family protein contains F-box domain Pfam:PF00646
-0.949366	0.593233	0.109239	-0.24345	0.0916961	0.0428647	-0.560469	0.0134487	0.000106275	-1.04559	0.0317261	0.000283867	-0.19	0.373229	0.470928	-0.0633333	0.410406	0.814287	-1.18	0.167033	0.00661294	-0.973333	0.100664	0.00354644	At1g55480	expressed protein
-0.30399	0.800805	0.578416	-0.27217	0.547656	0.478584	-1.90551	0.156924	0.00215996	-2.3629	0.472702	0.0131194	-0.695	1.57685	0.645155	-1.29	0.544426	0.0545581	-1.33667	0.983328	0.142757	-1.73667	0.49339	0.0258653	At1g55490	RuBisCO subunit binding-protein beta subunit; chloroplast / 60 kDa chaperonin beta subunit / CPN-60 beta identical to SWISS-PROT:P21240- RuBisCO subunit binding-protein beta subunit; chloroplast precursor (60 kDa chaperonin beta subunit; CPN-60 beta) [Arabidopsis thaliana]
0.0358007	1 replica hybridized	-	-0.10218	0.519167	0.763579	-1.36263	0.415371	0.0299069	-0.658166	0.50607	0.153211	-0.106667	0.145717	0.332464	-1.00333	0.165025	0.00889739	0	1 replica hybridized	-	-0.986667	0.348473	0.0391535	At1g55915	expressed protein similar to Hypothetical 30.6 kDa protein in ACT5-YCK1 intergenic region (Swiss-Prot:P38838) [Saccharomyces cerevisiae]; similar to Yhr134wp (GI:500671) [Saccharomyces cerevisiae]
-0.825815	0.64996	0.158733	0.00997303	0.250569	0.935197	-0.209794	0.267239	0.305255	-1.2343	0.289664	0.0178591	-0.656667	0.274287	0.0535298	-0.253333	0.536781	0.499567	-0.49	0.355528	0.139644	-0.47	0.595567	0.305031	At1g56220	dormancy/auxin associated family protein similar to Auxin-repressed 12.5 kDa protein (Swiss-Prot:Q05349) [Fragaria ananassa]; similar to auxin-repressed protein (GI:927034) [Fragaria x ananassa]; similar to dormancy-associated protein (GI:2605887) [Pisum sativum]
0.291802	0.698336	0.660219	-0.0630738	0.482079	0.840752	-1.58819	0.00736139	4.41349e-06	-0.842082	0.636825	0.150112	-0.143333	0.395011	0.593888	-1.13	0.403609	0.0399913	not hybridized	-	-	-1.62333	0.601027	0.0427822	At1g56420	expressed protein ; expression supported by MPSS
0.258779	0.554049	0.628377	-0.311393	0.287209	0.201091	-0.25408	0.216538	0.176632	-0.777193	0.187373	0.0185897	0.0833333	0.41065	0.7588	-0.24	0.31225	0.314565	-1.03	0.17088	0.00905024	-0.82	0.0141421	0.00776326	At1g58390	disease resistance protein (CC-NBS-LRR class); putative domain signature CC-NBS-LRR exists; suggestive of a disease resistance protein.
0.0625092	1 replica hybridized	-	-0.142307	0.182459	0.314143	-0.907905	0.385227	0.0548313	-1.42728	0.0863548	0.0011825	-0.06	0.703775	0.89615	-0.843333	0.408207	0.0699975	0.06	0.0608276	0.229671	-1.20333	0.234592	0.0124329	At1g59660	nucleoporin family protein contains Pfam profiles: PF04096 nucleoporin autopeptidase; PF03093 nucleoporin FG repeat family
0.0533339	1.40386	0.953521	0.546197	1.24337	0.526466	-1.04705	0.249044	0.0183843	0.815044	0.558213	0.128349	0.5	2.10007	0.720063	0.59	0.589237	0.225002	1.04333	0.106927	0.00348283	0.573333	1.44535	0.563015	At1g60070	gamma-adaptin; putative similar to gamma-adaptin GI:2765190 from [Homo sapiens]; contains Pfam profiles PF01602: Adaptin N terminal region; PF02883: Adaptin C-terminal domain
0.0946369	1 replica hybridized	-	0.638231	1.3988	0.510589	-2.03714	0.19808	0.00315387	0.648121	0.225191	0.153652	-0.02	1 replica hybridized	-	0.826667	0.785451	0.209887	not hybridized	-	-	0.153333	2.13378	0.912329	At1g60460	hypothetical protein
0.146553	0.359789	0.667286	0.247295	0.564537	0.530874	-1.04211	0.227943	0.0158546	-0.723971	0.295308	0.0508992	-0.133333	0.896735	0.820842	-0.91	0.294618	0.0332088	0.02	0.216564	0.88761	-0.693333	0.414769	0.101459	At1g60690	aldo/keto reductase family protein contains Pfam profile PF00248: oxidoreductase; aldo/keto reductase family
0.0497731	0.287435	0.847108	-0.397932	0.460056	0.273891	-1.4932	0.0444699	0.000244051	-1.66853	0.545105	0.0336483	-0.0266666	0.937248	0.965175	-0.496667	0.382797	0.153641	-0.586667	0.300888	0.0776107	-1.81333	0.289367	0.00838175	At1g60720	hypothetical protein
-0.362356	1.26799	0.669652	-0.664174	0.12891	0.0122463	-0.255162	0.203657	0.163268	-2.07526	0.148409	0.00163718	0.0933333	0.245425	0.577788	-0.733333	0.204287	0.0249055	-1.05667	0.0378594	0.000427634	-1.47333	0.91183	0.10748	At1g60950	ferredoxin; chloroplast (PETF) identical to FERREDOXIN PRECURSOR GB:P16972 [SP|P16972] from [Arabidopsis thaliana]
-0.0539668	0.0995059	0.583466	0.186062	0.0524176	0.0233878	-0.90333	0.433073	0.0682002	-0.700701	0.5361	0.152412	-0.206667	0.320052	0.37969	-0.32	0.087178	0.0238578	-0.923333	0.0288675	0.000325663	-1.54	0	0	At1g60970	clathrin adaptor complex small chain family protein contains Pfam profile: PF01217 clathrin adaptor complex small chain
2.21105	1 replica hybridized	-	0.471222	1.36951	0.611968	-1.55633	0.334822	0.0149951	1.1185	0.832991	0.144988	-0.07	2.11821	0.959559	0.676667	1.03074	0.373394	0.526667	0.56748	0.249201	0.363333	1.94775	0.777275	At1g61140	SNF2 domain-containing protein / helicase domain-containing protein / zinc finger protein-related similar to ATPase [Homo sapiens] GI:531196; contains Pfam profiles PF00271: Helicase conserved C-terminal domain; PF00176: SNF2 family N-terminal domain; PF00097: Zinc finger; C3HC4 type (RING finger)
0.212995	0.513839	0.547318	0.198139	1.13913	0.793584	-1.11448	0.26476	0.017834	0.458407	0.480139	0.241239	0.29	1.28573	0.733728	0.766667	1.0826	0.344785	0.6	0.1249	0.0141388	0.366667	1.4276	0.69993	At1g62510	protease inhibitor/seed storage/lipid transfer protein (LTP) family protein contains Pfam protease inhibitor/seed storage/LTP family domain PF00234
-0.0227556	1.00263	0.979574	0.100525	0.30418	0.623289	-1.36431	0.162596	0.00456111	-0.968047	0.582971	0.101762	-0.0966667	0.786215	0.851094	0.0133333	0.34588	0.95284	-0.34	1 replica hybridized	-	-1.26667	0.516269	0.0511616	At1g62750	elongation factor Tu family protein similar to elongation factor G SP:P34811 [Glycine max (Soybean)]
0.127689	1.28465	0.879158	0.446928	1.43938	0.643922	-1.15633	0.278192	0.0184219	0.575267	0.510205	0.188914	0.533333	1.47222	0.594444	0.533333	0.699738	0.317621	1.48667	0.352326	0.0182116	0.393333	1.67837	0.724115	At1g63730	disease resistance protein (TIR-NBS-LRR class); putative domain signature TIR-NBS-LRR exists; suggestive of a disease resistance protein.
-0.157403	0.0858349	0.0864627	0.0317298	0.2137	0.832556	-0.702234	0.510509	0.139445	-1.49434	0.238152	0.00850493	-0.68	0.877097	0.311431	-0.346667	0.141539	0.0513255	-0.553333	0.15695	0.0257854	-0.946667	0.382797	0.0504168	At1g64360	expressed protein
-0.220401	0.91777	0.791572	-0.125128	0.533976	0.721415	-1.8198	0.276001	0.00752204	-1.57813	0.617974	0.0479929	-0.276667	0.965471	0.668839	-0.88	0.0964365	0.00397922	-0.6	0.296142	0.0724853	-1.77667	0.358376	0.0132928	At1g64510	ribosomal protein S6 family protein similar to plastid ribosomal protein S6 precursor GB:AAF64311 GI:7582401 from [Spinacia oleracea]
0.528238	1.95233	0.685445	0.604042	1.55815	0.572326	-1.69302	0.27842	0.00884454	0.74595	0.675285	0.194693	0.31	2.65051	0.858203	0.84	0.932899	0.259214	0.44	0.718958	0.400235	0.343333	1.9093	0.784919	At1g64625	expressed protein similar to cDNA bHLH transcription factor (bHLH epsilon gene) GI:32563003
-0.208842	0.69853	0.65616	0.296367	1.18437	0.706835	-1.08915	0.286737	0.0224349	0.344017	0.367609	0.246527	-0.0466667	0.148436	0.640671	0.473333	0.4517	0.211184	0.24	0.367559	0.375446	-0.11	1.01336	0.868214	At1g64750	DSS1/SEM1 family protein contains Pfam profile PF05160: DSS1/SEM1 family
0.364811	2.17904	0.799135	-0.646194	0.80588	0.458314	-2.1197	0.343211	0.0086097	0.611729	1 replica hybridized	-	0.353333	2.73259	0.843585	0.07	1 replica hybridized	-	not hybridized	-	-	0.453333	1.25285	0.594839	At1g65270	expressed protein
-0.0180145	0.391649	0.943755	-0.184826	0.379625	0.492111	0.335038	0.0723455	0.0144793	-1.02963	0.143694	0.00644088	-0.0566667	0.441852	0.844831	-0.17	0.0556776	0.0339454	-0.44	0.112694	0.0211744	-0.266667	0.296873	0.26002	At1g65390	disease resistance protein (TIR class); putative domain signature TIR exists; suggestive of a disease resistance protein.
1.24566	1.84589	0.514869	0.646253	1.36678	0.498462	-1.66841	0.276322	0.00905476	1.28098	0.757605	0.0989936	-0.116667	2.17371	0.934408	0.95	0.990353	0.238504	1.25	0.135277	0.00388129	0.68	1.87446	0.59397	At1g65780	tRNA-splicing endonuclease positive effector-related contains similarity to SEN1; a positive effector of tRNA-splicing endonuclease [Saccharomyces cerevisiae] gi|172574|gb|AAB63976
-0.780695	0.834926	0.246757	-0.0214194	0.327038	0.925082	-0.3418	0.409572	0.284877	-2.63987	0.0691239	0.000248607	-0.2	0.403361	0.480942	-0.363333	0.215019	0.0996039	-1.32	0.243311	0.0111365	-2.33	0.910604	0.0473276	At1g67090	ribulose bisphosphate carboxylase small chain 1A / RuBisCO small subunit 1A (RBCS-1A) (ATS1A) identical to SP|P10795 Ribulose bisphosphate carboxylase small chain 1A; chloroplast precursor (EC 4.1.1.39) (RuBisCO small subunit 1A) {Arabidopsis thaliana}
-0.13588	0.627584	0.743685	0.398212	1.49279	0.691286	-1.39167	0.269275	0.0124907	0.490032	0.561305	0.269794	0.41	0.637887	0.381456	0.463333	0.832606	0.436813	0.57	0.072111	0.00529266	0.263333	1.70653	0.814298	At1g67110	cytochrome P450; putative similar to Cytochrome P450 72A1 (SP:Q05047) [Catharanthus roseus];
0.395874	1.10827	0.702212	0.18329	1.14138	0.80625	-1.24304	0.0775271	0.00136297	0.563951	0.571915	0.229707	-0.06	1.57762	0.953471	0.386667	0.84388	0.510614	0.206667	0.117189	0.0925426	0.216667	1.23589	0.790072	At1g67210	proline-rich spliceosome-associated (PSP) family protein / zinc knuckle (CCHC-type) family protein contains Pfam domains PF00098: Zinc knuckle; PF04046: PSP
-0.121734	1.06529	0.897999	-0.345999	0.613049	0.435538	0.541098	0.238247	0.0591542	-1.08713	0.0931951	0.00251224	0.0533334	1.2548	0.948015	0	0.244336	1	-0.453333	0.100167	0.015887	-0.5	0.326956	0.117861	At1g67740	photosystem II core complex proteins psbY; chloroplast (PSBY) / L-arginine metabolising enzyme identical to SP:O49347 Photosystem II core complex proteins psbY; chloroplast precursor (L-arginine metabolising enzyme) (L-AME) [Contains: Photosystem II protein psbY-1 (psbY-A1); Photosystem II protein psbY-2 (psbY-A2)] [Arabidopsis thaliana]
-0.623377	0.671111	0.248921	-0.379852	0.773147	0.483173	0.409823	0.209825	0.0766484	-1.29105	0.464055	0.0400627	0.55	0.880965	0.39259	-0.346667	0.610765	0.429209	-0.74	0.325115	0.0587303	-0.27	1.0143	0.690037	At1g67890	protein kinase family protein contains Pfam domain; PF00069: Protein kinase domain
-0.347145	1.06791	0.63011	-0.238423	0.0171414	0.0265105	-1.23428	0.0781317	0.00142864	-1.02242	0.306045	0.0285637	-0.0366667	0.570117	0.921475	0.34	0.76961	0.524122	-0.273333	0.839186	0.629479	-0.68	0.584038	0.181258	At1g68010	glycerate dehydrogenase / NADH-dependent hydroxypyruvate reductase identical to hydroxypyruvate reductase (HPR) GB:D85339 [Arabidopsis thaliana] (Plant Cell Physiol 1997 Apr;38(4):449-55)
0.10207	0.227638	0.640227	-0.282948	0.565429	0.479135	-2.16078	0.452028	0.0141206	-2.13613	0.490643	0.0172831	-0.285	0.33234	0.438974	-0.936667	0.155349	0.00904487	-0.41	0.0565685	0.0619133	-2.19	0.695485	0.0320121	At1g68110	epsin N-terminal homology (ENTH) domain-containing protein / clathrin assembly protein-related similar to clathrin assembly protein AP180 (GI:6492344) [Xenopus laevis]; contains Pfam profile: PF01417 ENTH domain; suggesting involvement in endocytosis or cytoskeletal machinery
0.231312	0.188076	0.166879	-0.242707	0.204399	0.176756	-1.11689	0.171267	0.00767199	-1.87826	0.635893	0.0361636	0.11	0.421545	0.695578	-0.75	0.254558	0.149953	-1.05	0.072111	0.00156849	-1.63333	0.266896	0.00878337	At1g68590	plastid-specific 30S ribosomal protein 3; putative / PSRP-3; putative similar to SP|P82412 Plastid-specific 30S ribosomal protein 3; chloroplast precursor (PSRP-3) {Spinacia oleracea}; contains Pfam profile PF04839: Plastid and cyanobacterial ribosomal protein (PSRP-3 / Ycf65)
0.29956	1 replica hybridized	-	0.0695273	1.31725	0.938037	-1.59412	0.246556	0.00771344	0.614949	0.346755	0.241345	-0.21	0.523259	0.671357	0.416667	0.745945	0.435371	0.0933333	0.0568624	0.104659	0.553333	1.48392	0.584582	At1g69510	expressed protein
-0.27384	1.07795	0.780428	-0.157835	0.854811	0.776872	-1.56659	0.157586	0.00342385	-0.923714	0.771631	0.173053	-0.02	1 replica hybridized	-	-0.483333	0.456107	0.207863	not hybridized	-	-	-1.22	0.958593	0.15832	At1g69530	expansin; putative (EXP1) identical to expansin (At-EXP1) [Arabidopsis thaliana] GI:1041702; alpha-expansin gene family; PMID:11641069
-0.646766	0.135795	0.0143783	-0.00825826	0.32779	0.975051	-1.04734	0.163928	0.00800562	-0.670813	0.356037	0.083395	0.03	0.113137	0.771599	-0.416667	0.165025	0.0485144	-0.7	0.261534	0.0435159	-1.13667	0.59079	0.0794637	At1g70100	expressed protein
0.421856	0.747744	0.431536	-0.294181	0.581478	0.474343	-0.224019	0.282453	0.305802	-1.5144	0.137223	0.00278769	0.603333	0.386307	0.113799	-0.0266667	0.0305505	0.269703	-1.06333	0.145717	0.0062016	-1.44	1.17847	0.168542	At1g70680	caleosin-related family protein similar to Ca+2-binding EF hand protein GB:AAB71227 [Glycine max]; contains Pfam profile PF05042: Caleosin related protein
0.0671142	1 replica hybridized	-	-0.0866462	0.410263	0.757715	-1.34175	0.0695302	0.0237435	not hybridized	-	-	not hybridized	-	-	0.01	0.255147	0.952054	1.005	0.205061	0.0912211	1.49	1 replica hybridized	-	At1g71260	expressed protein
0.736966	1 replica hybridized	-	0.558457	1.69703	0.626997	-1.43693	0.2661	0.0114341	1.71111	1.34007	0.157549	-1.13	1.90919	0.556327	0.763333	0.811192	0.244693	0.93	0.432782	0.0652047	0.673333	1.91605	0.604664	At1g71400	disease resistance family protein / LRR family protein contains leucine rich-repeat domains Pfam:PF00560; INTERPRO:IPR001611; similar to Hcr2-5D [Lycopersicon esculentum] gi|3894393|gb|AAC78596
0.0385056	0.174588	0.739226	-0.122122	0.501254	0.71323	-0.927481	0.0511284	0.000962113	-1.00586	0.25154	0.0201723	0.00666667	0.315647	0.974141	-0.166667	0.123423	0.144267	0.18	0.21	0.275934	0.39	0.043589	0.0041381	At1g71695	peroxidase 12 (PER12) (P12) (PRXR6) identical to SP|Q96520 Peroxidase 12 precursor (EC 1.11.1.7) (Atperox P12) (PRXR6) (ATP4a) {Arabidopsis thaliana}
-0.57194	1.67187	0.613567	0.26883	0.517221	0.460754	-1.75402	0.29371	0.00909458	-1.95466	0.232911	0.00465288	0.326667	0.465224	0.347969	0.273333	0.232881	0.179097	-0.993333	0.439356	0.0594548	-1.87333	0.378197	0.0133151	At1g72610	germin-like protein (GER1) identical to germin-like protein subfamily 3 member 1 SP|P94040; contains Pfam profile: PF01072 Germin family
0.535999	1.64121	0.62862	0.586685	1.43994	0.553164	-1.66402	0.390985	0.018057	1.01623	0.547158	0.0839106	0.06	2.18062	0.96632	0.7	0.739932	0.242967	0.773333	0.250067	0.0331319	0.34	1.88072	0.783824	At1g73390	expressed protein
0.558343	0.964393	0.421579	0.354575	0.992073	0.601171	-1.16854	0.194202	0.00932903	0.91528	0.566514	0.108575	-0.00999999	1.68009	0.99271	0.226667	0.557704	0.554383	0.543333	0.0550757	0.00340755	0.513333	1.43249	0.598115	At1g73410	myb family transcription factor (MYB54) identical to putative transcription factor (MYB54) GI:3941471 from [Arabidopsis thaliana]
0.0787706	0.111399	0.5	0.175482	0.0905087	0.0778075	-1.37537	0.36922	0.0234389	-1.09787	0.693193	0.111071	-0.1	1 replica hybridized	-	0.543333	0.557524	0.233474	-0.323333	0.705006	0.51027	-0.956667	0.40501	0.0548722	At1g73600	phosphoethanolamine N-methyltransferase 3; putative (NMT3) strong similarity to SP|Q9FR44 Phosphoethanolamine N-methyltransferase 1 (EC 2.1.1.103) (PEAMT 1) (AtNMT1) {Arabidopsis thaliana}; identical to SP|Q9C6B9 Putative phosphoethanolamine N-methyltransferase 3 {Arabidopsis thaliana}
-0.466176	1 replica hybridized	-	-0.654362	0.526835	0.162808	-1.05764	0.180227	0.00945721	-1.5217	0.219904	0.00668445	-0.05	1 replica hybridized	-	-0.493333	0.318957	0.115657	-1.29667	0.335012	0.0215346	-1.45	0.305123	0.0144412	At1g73630	calcium-binding protein; putative similar to calcium binding protein GI:14589311 from [Sesbania rostrata]; contains Pfam profile: PF00036 EF hand (4 copies)
0.214125	1 replica hybridized	-	-0.502803	0.687961	0.335084	-0.838007	0.166585	0.0126526	-0.863642	0.103431	0.00450126	0.0366667	0.26727	0.834301	-0.183333	0.104083	0.0927353	-1.29	0.250599	0.0123469	-1.4	0.542494	0.0465816	At1g74045	hypothetical protein
0.635112	1.82892	0.709381	0.602035	1.47928	0.555324	-1.68791	0.314368	0.011632	0.97327	0.660491	0.125097	0.213333	2.08819	0.875846	0.816667	0.936073	0.269872	0.943333	0.290918	0.0302702	0.483333	1.89498	0.701826	At1g74080	myb family transcription factor (MYB122) contains Pfam profile: PF00249 myb-like DNA-binding domain
-0.773316	1.30368	0.412242	0.448042	0.806072	0.440763	-2.46443	0.427638	0.00995872	-1.40592	0.48088	0.150635	-0.466667	0.442418	0.209229	-0.215	0.445477	0.618721	not hybridized	-	-	-1.04667	0.806495	0.15358	At1g74670	gibberellin-responsive protein; putative similar to SP|P46690 Gibberellin-regulated protein 4 precursor {Arabidopsis thaliana} GASA4; contains Pfam profile PF02704: Gibberellin regulated protein
0.0826071	0.0420803	0.220101	-0.159205	0.224425	0.346803	-0.61957	0.330823	0.0835325	-0.901224	0.452423	0.074702	-0.18	0.185203	0.234331	-0.0366667	0.384361	0.883953	-0.593333	0.265016	0.0605258	-1.24	0.461194	0.0431484	At1g74730	expressed protein
-0.237781	0.361235	0.372376	-0.00410235	0.0715959	0.887846	-0.793138	0.163287	0.0145244	-1.20309	0.42543	0.0390538	0.02	0.502693	0.95133	0.08	0.471275	0.796449	-0.143333	0.207445	0.354022	-0.786667	0.440606	0.0905841	At1g74880	expressed protein
-0.379746	0.805283	0.49987	-0.291842	0.5224	0.441377	0.272166	0.0500005	0.0112388	-1.60023	0.125572	0.00202508	0.17	0.633798	0.687903	-0.466667	0.414045	0.190169	-0.923333	0.0896289	0.0031262	-1.13	0.582838	0.0783925	At1g74940	senescence-associated protein-related similar to senescence-associated protein SAG102 (GI:22331931) [Arabidopsis thaliana]
0.192083	0.406813	0.625192	0.0668546	0.560677	0.856843	-1.40147	0.341916	0.0195315	-0.792313	0.439262	0.238059	-0.00666667	0.415492	0.980352	-0.26	0.213776	0.169743	0.165	0.0777817	0.204833	-1.19333	0.597857	0.074444	At1g75140	expressed protein
0.371302	0.506964	0.488814	-0.46169	1.12053	0.548756	-1.04057	0.307179	0.0285322	-1.05873	0.392823	0.0427503	0.17	1 replica hybridized	-	0.31	1 replica hybridized	-	-0.49	1 replica hybridized	-	-0.1	0.0989949	0.3888	At1g75750	gibberellin-regulated protein 1 (GASA1) / gibberellin-responsive protein 1 identical to SP|P46689 Gibberellin-regulated protein 1 precursor {Arabidopsis thaliana}; supporting cDNA gi|887938|gb|U11766.1|ATU11766
0.0550228	1.34619	0.963242	0.448115	0.749395	0.410748	-1.18549	0.375879	0.0316071	-0.366213	0.270893	0.144273	0.05	1.30847	0.953251	0.51	0.720833	0.345131	0.526667	0.272274	0.0787133	-1.16667	0.924626	0.160447	At1g76080	thioredoxin family protein low similarity to thioredoxin (TRX) [Fasciola hepatica] GI:6687568; contains Pfam profile PF00085: Thioredoxin
0.279852	1.70479	0.802895	0.552239	1.37508	0.558139	-1.17357	0.300002	0.0214971	0.90131	0.630459	0.13352	0.143333	2.52112	0.930538	0.7	0.754453	0.249291	1.02667	0.102144	0.00328322	0.57	1.48354	0.57422	At1g76190	auxin-responsive family protein similar to indole-3-acetic acid induced protein ARG7 (SP:P32295) [Vigna radiata]
0.148583	0.142799	0.213299	0.100945	0.330161	0.643112	-1.00705	0.208699	0.0143658	0.803344	0.397219	0.0721637	-0.25	0.314325	0.302227	0.05	0.105357	0.497481	0.0466667	0.011547	0.0198039	0.31	1.03087	0.654394	At1g76250	expressed protein
-0.263243	0.0988528	0.16523	-0.124951	0.151027	0.289904	-1.39169	0.49538	0.0401154	-0.899852	0.223733	0.0198071	-0.196667	0.275379	0.341634	0.123333	0.457639	0.686564	-1.155	0.247487	0.0957294	-1.06	0.155242	0.00707387	At1g76990	ACT domain containing protein low similarity to uridylyltransferase SP|P56884 from Rhizobium meliloti; contains Pfam ACT domain PF01842
0.208644	0.958572	0.742416	0.13057	0.818087	0.809023	-1.14899	0.105703	0.00281104	0.834485	0.487507	0.0964849	-0.0666667	1.55866	0.947687	0.243333	0.511892	0.496863	-0.0433333	0.0950438	0.512462	0.44	1.47929	0.657716	At1g77080	MADS-box protein AGL27-II (AGL27) / MADS affecting flowering 1 (MAF1) contains similarity to MADS box transcription factor GI:3688591 from [Triticum aestivum]; contains Pfam domain PF00319: SRF-type transcription factor (DNA-binding and dimerisation domain); contains Pfam domain PF01486: K-box region
-0.0784095	0.222203	0.705323	0.165259	0.541289	0.646694	-1.53269	0.144298	0.00294066	0.625604	1 replica hybridized	-	-0.08	1 replica hybridized	-	0.396667	0.630899	0.389888	1.10667	0.344867	0.0308789	1.06333	1.15747	0.25255	At1g77290	tetrachloro-p-hydroquinone reductive dehalogenase-related contains similarity to tetrachloro-p-hydroquinone reductive dehalogenase GI:148689 from [Flavobacterium sp.]
-0.88912	1.51698	0.416853	0.0675573	0.224261	0.654039	-0.623018	0.372363	0.101449	-2.12449	0.374738	0.0102381	-0.583333	1.10821	0.458163	-0.75	0.0818535	0.00394688	-0.543333	0.1861	0.0369518	-1.58333	0.494098	0.0309613	At1g77400	expressed protein
-0.0880911	0.232695	0.579362	-0.523054	0.574277	0.257799	-1.21293	0.149759	0.00508562	-1.74972	0.836733	0.0687756	0.06	0.583866	0.875126	-1.07	0.510294	0.0681549	-1.41	0.292062	0.0140021	-1.56	0.455082	0.0272141	At1g78630	ribosomal protein L13 family protein similar to ribosomal protein L13 GI:170132 from [Spinacia oleracea]
not hybridized	-	-	-0.239779	0.510318	0.506265	-1.56255	0.34054	0.0153498	1.29071	0.975651	0.312684	not hybridized	-	-	0.635	1.09602	0.563004	1.07667	0.172143	0.00841373	2.1	1 replica hybridized	-	At1g78955	beta-amyrin synthase; putative similar to beta-Amyrin Synthase GI:3688600 from [Panax ginseng] and GI:8918271 from [Pisum sativum]
-0.438659	0.819269	0.451629	0.0297886	0.388073	0.916202	0.422615	0.341221	0.165755	-1.01316	0.309511	0.0291057	0.285	0.205061	0.299619	0.0733333	0.165025	0.521965	-0.0966667	0.195533	0.48206	-0.536667	0.691183	0.310889	At1g79040	photosystem II 10 kDa polypeptide identical to photosystem II 10 kDa polypeptide; chloroplast [precursor] SP:P27202 from [Arabidopsis thaliana]; contains Pfam profile: PF04725 photosystem II 10 kDa polypeptide PsbR
0.310801	1.59804	0.768284	0.279282	0.978241	0.669327	-1.1352	0.220544	0.0122164	1.05413	0.601956	0.0937259	-0.0233333	2.19878	0.987004	0.366667	0.46694	0.306818	0.5	0.230651	0.0641801	0.5	1.47499	0.616563	At1g79780	integral membrane protein; putative contains 1 transmembrane domain; contains plant integral membrane protein domain; TIGR01569; contains Pfam PF04535 : Domain of unknown function (DUF588); similar to putative ethylene responsive element binding protein (GI:22135858) [Arabidopsis thaliana]
-0.768338	1.59333	0.491468	-0.112494	0.106762	0.216681	-0.865749	0.12938	0.00708377	-1.56956	0.489762	0.030698	-0.0733333	0.277369	0.691938	-0.23	0.127671	0.0891833	-0.593333	0.106927	0.010653	-1.37667	0.551483	0.0495495	At1g79840	homeobox-leucine zipper protein 10 (HB-10) / HD-ZIP transcription factor 10 / homeobox protein (GLABRA2) identical to homeobox protein (GLABRA2) (homeobox-leucine zipper protein ATHB-10) (HD-ZIP protein ATHB-10) GB:P46607 [Arabidopsis thaliana]
-0.0931941	0.563469	0.801467	-0.305607	0.252005	0.174737	-1.48379	0.296545	0.0127552	-1.24047	0.402151	0.0330523	-0.223333	0.682373	0.627933	-0.83	0.183576	0.0159179	-1.07333	0.411015	0.0455645	-1.55667	0.170978	0.0039972	At1g79850	30S ribosomal protein S17; chloroplast / CS17 (RPS17) identical to 30S ribosomal protein S17; chloroplast precursor GB:P16180 [Arabidopsis thaliana]
0.327741	0.208127	0.268688	0.427818	0.957251	0.521995	-1.10282	0.347903	0.0316041	1.02702	0.514592	0.0741604	-0.0566667	1.29017	0.946285	0.216667	0.49034	0.524049	0.62	0.087178	0.00652592	0.473333	1.40735	0.619129	At1g79975	expressed protein
-0.193779	0.25099	0.472064	0.180931	0.139772	0.147978	-0.14384	0.464674	0.646817	-0.0135465	1 replica hybridized	-	not hybridized	-	-	-1.08333	0.304357	0.0253153	not hybridized	-	-	-0.48	0.407063	0.177854	At1g80180	expressed protein
0.0882813	0.406202	0.810165	-0.130625	0.00680297	0.00196657	-0.617126	0.167585	0.0237044	-0.358225	0.131502	0.155958	-0.123333	0.526909	0.724425	-0.0133333	0.385011	0.957624	-0.326667	0.181751	0.0895433	-1.15667	0.464579	0.0497928	At1g80380	phosphoribulokinase/uridine kinase-related
0.274358	2.03848	0.837357	0.419236	1.39193	0.650868	-1.25832	0.24101	0.0119474	1.08045	0.632959	0.0985172	0.18	2.71022	0.918926	0.48	0.748398	0.382276	1.17	0.0953939	0.00220855	0.516667	1.6447	0.640918	At1g80550	pentatricopeptide (PPR) repeat-containing protein contains Pfam profile PF01535: PPR repeat
-0.201634	1 replica hybridized	-	-0.0206082	0.393401	0.927889	-1.0624	0.167115	0.00800189	not hybridized	-	-	-0.23	1 replica hybridized	-	-0.09	0.610983	0.822457	0.09	0.127279	0.5	0.536667	1.70392	0.640102	At2g01200	auxin-responsive AUX/IAA family protein contains Pfam profile: PF02309 AUX/IAA family
-0.31452	0.428705	0.331637	-0.634495	0.172226	0.0235975	-0.316617	0.162152	0.0777568	-1.00009	0.302835	0.0288058	-0.266667	0.299388	0.262853	-0.883333	0.575876	0.11727	-1.14667	0.308275	0.0232553	-0.903333	0.436616	0.0698153	At2g01250	60S ribosomal protein L7 (RPL7B)
-0.867698	1.41113	0.398422	-0.433596	0.0441544	0.00359004	-0.673396	0.204828	0.0298099	-1.00893	0.101388	0.00325172	-0.216667	0.369369	0.416542	-0.536667	0.176163	0.0340908	-0.18	0.445758	0.556691	-0.766667	0.450814	0.0985174	At2g01480	expressed protein contains Pfam PF03138: Plant protein family. The function of this family of plant proteins is unknown; previously annotated as 'axi 1 protein from Nicotiana tabacum -related' based on similarity to axi 1 protein (GB:X80301) (GI:559920) from [Nicotiana tabacum]; which; due to scienitific fraud was retracted. Retraction in: Schell J. EMBO J 1999 May 17;18(10):2908. PMID:10400497.
2.80735	1 replica hybridized	-	0.775007	1.41964	0.442745	-1.89023	0.345689	0.0110945	1.17428	0.681363	0.0963766	0.215	1.6617	0.884787	0.826667	0.916642	0.258687	0.17	1 replica hybridized	-	0.46	2.1357	0.744932	At2g03140	CAAX amino terminal protease family protein very low similarity to SP|Q40863 Late embryogenesis abundant protein EMB8 from Picea glauca; contains Pfam profile PF02517 CAAX amino terminal protease family protein
-0.937013	1.41778	0.521494	-0.0410033	0.0952212	0.543168	-0.316368	0.0743733	0.0163228	-1.22934	0.141985	0.00429064	0.09	0.544426	0.801562	-0.15	0.268701	0.574554	-0.573333	0.141539	0.0197162	-0.97	0.463573	0.0684124	At2g03350	expressed protein contains Pfam profile PF04398: Protein of unknown function; DUF538
-0.241299	1.26486	0.772482	0.434366	1.41844	0.649999	-1.27797	0.314423	0.019697	0.524472	0.394896	0.146953	0.49	1.94031	0.704517	0.656667	0.950018	0.353876	1.02667	0.205264	0.0130638	0.523333	1.48625	0.604001	At2g03720	universal stress protein (USP) family protein contains Pfam profile PF00582: universal stress protein family
-0.109078	0.827375	0.840598	0.61301	1.02134	0.408925	-1.14987	0.251014	0.0153903	0.500017	0.499395	0.228	0.573333	1.36122	0.541553	0.373333	0.924788	0.556789	0.863333	0.111505	0.00551449	0.41	1.32895	0.646539	At2g04030	heat shock protein; putative strong similarity to heat shock protein [Arabidopsis thaliana] GI:1906830; contains Pfam profiles PF02518: ATPase; histidine kinase-; DNA gyrase B-; and HSP90-like domain protein; PF00183: Hsp90 protein
0.0680493	0.433831	0.81134	0.18805	0.41025	0.506396	-1.06835	0.0502994	0.00078517	0.68396	0.205478	0.0289811	-0.123333	0.851958	0.825423	0.0766667	0.434665	0.788849	0.206667	0.0635085	0.0300653	0.396667	1.03718	0.575824	At2g04550	dual specificity protein phosphatase family protein contains Pfam profile: PF00782 dual specificity phosphatase; catalytic domain
0.558438	0.257389	0.0640807	0.0564772	0.160446	0.625366	-1.01441	0.320673	0.0314825	-0.78974	0.407531	0.0782535	0.223333	0.765659	0.66358	-0.263333	0.145717	0.0886974	-0.24	0.306431	0.307756	-1.43	0.538145	0.0441071	At2g04780	fasciclin-like arabinogalactan-protein (FLA7) identical to gi_13377782_gb_AAK20860
0.0319071	0.135018	0.794669	0.0658814	0.565377	0.889708	-1.22059	0.449214	0.0428551	-1.02928	0.045419	0.0185371	0.195	0.190919	0.385502	0.0466667	0.729201	0.92186	not hybridized	-	-	-1.13	1 replica hybridized	-	At2g05620	expressed protein
-0.101686	0.542504	0.776257	0.00108085	0.159952	1	-0.799011	0.285959	0.0396028	-1.91723	0.154741	0.00217208	0.0166667	0.491664	0.958519	-0.563333	0.20306	0.0406859	-0.556667	0.195533	0.0387524	-1.55667	0.626924	0.0500415	At2g05840	20S proteasome alpha subunit A2 (PAA2) identical to GB:AF043519
1.1954	1 replica hybridized	-	0.596323	1.31882	0.51341	-1.72697	0.240985	0.00638208	0.805762	0.213364	0.0221897	0.38	0.845931	0.517969	0.653333	0.886247	0.329859	0.303333	0.19218	0.111804	0.426667	1.64275	0.696868	At2g07701	expressed protein
-0.224886	1.16381	0.769701	-0.937238	1.22558	0.475255	-1.5912	0.492841	0.030734	-1.26392	0.537316	0.186474	0.243333	1.14723	0.74857	-1.8	1.50957	0.174902	-1.21	1 replica hybridized	-	-2.545	0.601041	0.10534	At2g07739	expressed protein
0.411752	0.674018	0.546392	0.853344	1.02301	0.285957	-1.73065	0.440904	0.0206275	0.889246	0.39438	0.0598533	-0.05	1.58085	0.961292	0.653333	0.790527	0.288621	0.1	0.127279	0.466525	0.423333	1.92563	0.740009	At2g10850	hypothetical protein weak similarity to envelope-like [Glycine max] GI:3142379
0.391771	0.447684	0.268833	-0.570945	0.533727	0.205339	-2.93837	0.236796	0.00211047	-2.75459	0.360891	0.00568635	0.203333	0.587055	0.60948	-1.44	0.334066	0.017471	-2.555	0.473762	0.0829973	-2.78667	0.499233	0.0105296	At2g10940	protease inhibitor/seed storage/lipid transfer protein (LTP) family protein similar to proline-rich cell wall protein [Medicago sativa] GI:3818416; contains Pfam profile PF00234 Protease inhibitor/seed storage/LTP family
-0.0681692	1.66617	0.949954	0.993602	1.35664	0.331337	-1.3377	0.266434	0.0127468	0.74273	0.641179	0.182129	0.0833333	2.53508	0.959773	0.683333	0.814453	0.283344	0.9	0.0964365	0.00380533	0.453333	1.57811	0.668117	At2g11270	citrate synthase-related contains similarity to Swiss-Prot:P20115 citrate synthase; mitochondrial precursor [Arabidopsis thaliana]
0.405844	0.278079	0.127291	0.00591667	0.844319	0.990317	-1.20895	0.380403	0.0320206	0.993348	0.487359	0.0724474	-0.06	1.39442	0.947374	0.18	0.813572	0.738461	0.136667	0.023094	0.00938437	0.49	1.56847	0.642647	At2g11910	expressed protein
-0.169584	0.0203625	0.0539227	-0.0126734	0.881055	0.98154	-0.835983	0.351185	0.0534904	-1.35832	0.181415	0.00578702	-0.0266667	0.329292	0.901302	-0.363333	0.402782	0.258606	-0.41	0.541479	0.320027	-1.38667	0.273922	0.0127589	At2g14960	auxin-responsive GH3 family protein similar to auxin-responsive GH3 product [Glycine max] GI:18591; contains Pfam profile PF03321: GH3 auxin-responsive promoter
-0.0255371	0.0361149	0.5	0.378448	0.609517	0.396567	-1.15488	0.0492427	0.0192856	-0.458185	0.218909	0.209021	0.13	1 replica hybridized	-	-0.283333	0.578734	0.485754	-0.14	1 replica hybridized	-	-0.755	0.26163	0.152979	At2g15620	ferredoxin--nitrite reductase; putative strong similarity to ferredoxin--nitrite reductase [Nicotiana tabacum] GI:19893; contains Pfam profiles PF03460: Nitrite/Sulfite reductase ferredoxin-like half domain; PF01077: Nitrite and sulphite reductase 4Fe-4S domain
-0.132621	1.50161	0.892459	0.408103	0.935358	0.527736	-1.07899	0.231494	0.0153295	0.864312	0.489181	0.0927013	0.493333	2.25965	0.741685	0.436667	0.584323	0.324841	1.40333	0.23029	0.0088574	0.71	1.62133	0.527356	At2g15970	cold-acclimation protein; putative (FL3-5A3) similar to cold acclimation WCOR413-like protein gamma form [Hordeum vulgare] gi|18449100|gb|AAL69988; similar to stress-regulated protein SAP1 [Xerophyta viscosa] gi|21360378|gb|AAM47505; identical to cDNA cold acclimation protein WCOR413-like protein alpha form GI:10121840; cold acclimation protein homolog [Arabidopsis thaliana] GI:11127595
-0.0587332	0.276598	0.81428	-0.0496122	0.343928	0.825711	-0.647898	0.265482	0.0512738	-1.04027	0.0363361	0.000400401	-0.153333	0.643843	0.719991	0.346667	0.540771	0.38246	-0.323333	0.268576	0.17239	-0.486667	0.22723	0.0655988	At2g18160	bZIP transcription factor family protein contains a bZIP transcription factor basic domain signature (PDOC00036)
0.37603	0.498387	0.321329	0.197945	0.522378	0.57673	0.0147283	0.267002	0.923954	-1.69095	0.253858	0.00721548	-0.136667	0.454569	0.65446	-0.49	0.145258	0.028066	-0.483333	0.172143	0.0397772	-0.773333	0.414287	0.0838123	At2g18230	inorganic pyrophosphatase [soluble] (PPA) / pyrophosphate phospho-hydrolase / PPase nearly identical to SP|P21216 Soluble inorganic pyrophosphatase (EC 3.6.1.1) (Pyrophosphate phospho- hydrolase) (PPase) {Arabidopsis thaliana}
0.333021	2.1362	0.812457	0.503152	1.29293	0.570355	-1.58078	0.320167	0.0137705	1.03383	0.683036	0.120644	0.453333	2.73156	0.800813	0.616667	0.85594	0.338369	1.13333	0.135769	0.00474968	0.44	1.74244	0.704536	At2g18440	expressed protein
0.0339564	0.489347	0.915319	-0.0497394	0.722851	0.915456	-1.05117	0.235349	0.0163116	-2.10636	0.331601	0.00802407	-0.14	1.10729	0.846974	-0.29	0.176918	0.104898	-1.59333	0.245832	0.0078417	-1.46333	0.608797	0.053138	At2g18590	transporter-related low similarity to spinster membrane proteins from [Drosophila melanogaster] GI:12003976; GI:12003972; GI:12003974; GI:12003970; contains Pfam profile PF00083: major facilitator superfamily protein
-0.117357	1 replica hybridized	-	-0.28175	0.115735	0.0536258	-1.11736	0.126018	0.00431145	0.26155	0.215047	0.333129	-0.0733333	0.351188	0.75223	-0.0866667	0.364737	0.720575	-0.15	0.141774	0.20833	-0.173333	0.686027	0.704383	At2g18880	fibronectin type III domain-containing protein contains Pfam profile PF00041: Fibronectin type III domain
-0.102504	0.852471	0.854304	0.0439789	0.709186	0.931096	-1.02678	0.193585	0.0113264	0.163539	0.287069	0.431346	0.203333	1.25157	0.804851	-0.12	0.63	0.772815	1.02	0.169706	0.0745537	0.23	1.0922	0.75026	At2g20150	expressed protein and genefinder
-0.878742	0.996189	0.430179	0.117994	0.593159	0.766558	-1.0335	0.34492	0.0347596	-0.117051	0.547032	0.740152	-0.395	1.35057	0.750327	-0.44	0.461844	0.240702	not hybridized	-	-	-0.496667	0.941134	0.457176	At2g20260	photosystem I reaction center subunit IV; chloroplast; putative / PSI-E; putative (PSAE2) identical to SP|Q9S714; similar to SP|P12354 Photosystem I reaction center subunit IV; chloroplast precursor (PSI-E) {Spinacia oleracea}; contains Pfam profile PF02427: Photosystem I reaction centre subunit IV / PsaE
1.45833	1 replica hybridized	-	0.364572	1.17025	0.643956	-1.62335	0.310506	0.0120037	0.466053	0.461751	0.223197	0.05	0.278388	0.785166	0.27	0.939628	0.66803	0.375	0.120208	0.141903	0.186667	1.73125	0.869082	At2g20270	glutaredoxin family protein contains glutaredoxin domain; Pfam:PF00462
not hybridized	-	-	not hybridized	-	-	-1.1153	0.351435	0.0313508	0.746552	1 replica hybridized	-	0.18	1 replica hybridized	-	-0.075	0.106066	0.5	0.18	0.212132	0.442284	0.253333	1.51672	0.799585	At2g20310	expressed protein
0.0726509	0.421036	0.847626	-0.30114	0.39787	0.317907	-1.30144	0.134374	0.00337534	-0.340561	0.294466	0.181297	-0.0233333	0.640495	0.955427	-0.0366667	0.551936	0.918905	0.576667	0.280951	0.0708186	0.256667	1.00132	0.700475	At2g21030	expressed protein
-0.0288741	0.500166	0.929473	-0.153751	0.52383	0.655851	0.141694	0.082606	0.100056	-1.11278	0.286438	0.0219106	0.32	0.710422	0.516959	-0.38	0.357911	0.2073	-0.796667	0.0152753	0.000122525	-0.88	0.805543	0.199006	At2g21330	fructose-bisphosphate aldolase; putative strong similarity to plastidic fructose-bisphosphate aldolase (EC 4.1.2.13) from Nicotiana paniculata (NPALDP1) [GI:4827251]; Oryza sativa; PIR2:T02057 [SP|Q40677]
-0.0215332	1 replica hybridized	-	-0.388729	0.39926	0.233685	-0.715025	0.37013	0.0798061	-0.629586	0.077639	0.00473076	0.0266667	0.136137	0.766715	-1.10333	0.177858	0.0085509	not hybridized	-	-	-0.63	0.403609	0.113906	At2g21920	hypothetical protein
-0.0434909	0.887896	0.940117	0.563447	1.06898	0.457304	-1.28562	0.219611	0.0097289	0.803841	0.692001	0.180798	0.19	1.14053	0.800089	0.416667	0.855005	0.487494	0.513333	0.110151	0.0150037	0.283333	1.43183	0.764463	At2g22250	aminotransferase class I and II family protein similar to aspartate aminotransferase from Bacillus stearothermophilus SP|Q59228; Thermus aquaticus SP|O33822; contains Pfam profile PF00155 aminotransferase; classes I and II
0.121753	0.928353	0.841409	0.202594	0.706119	0.668708	0.399579	0.0432252	0.00393499	-1.10131	0.1794	0.00904922	0.03	0.530283	0.930878	-0.0333333	0.338428	0.880237	-0.38	0.196977	0.0790866	-0.796667	0.603683	0.149606	At2g23130	arabinogalactan-protein (AGP17) identical to gi_11935086_gb_AAG41963
-0.0386805	2.39193	0.985443	0.477098	0.994211	0.492822	-1.44942	0.550374	0.0450947	-0.290303	0.631676	0.635561	-1.195	2.4678	0.617735	-0.103333	0.570468	0.783418	not hybridized	-	-	-0.273333	1.48648	0.780297	At2g24270	NADP-dependent glyceraldehyde-3-phosphate dehydrogenase; putative similar to NADP-dependent glyceraldehyde-3-phosphate dehydrogenase (NON-phosphorylating glyceraldehyde 3-phosphate; glyceraldehyde-3-phosphate dehydrogenase [NADP+]) [Nicotiana plumbaginifolia] SWISS-PROT:P93338
0.235103	1 replica hybridized	-	0.241386	0.219249	0.196721	-1.00245	0.282972	0.0255219	-0.46453	0.0886947	0.0884169	-0.103333	0.119304	0.272349	0.0533333	0.260832	0.757073	0.05	0.127671	0.567528	-0.33	0.564712	0.417999	At2g24560	GDSL-motif lipase/hydrolase family protein similar to family II lipase EXL3 GI:15054386 from [Arabidopsis thaliana]; contains Pfam profile PF00657: GDSL-like Lipase/Acylhydrolase
0.105676	0.577089	0.83868	0.44779	0.870412	0.46608	-1.3157	0.157902	0.00458927	1.23429	0.615716	0.0739982	-0.13	1.33225	0.881335	0.416667	0.601443	0.353026	0.0933333	0.187705	0.479874	0.52	1.66745	0.643199	At2g24570	WRKY family transcription factor identical to WRKY transcription factor 17 GI:15991743 from [Arabidopsis thaliana]
0.307736	1.87497	0.802927	0.660356	1.55997	0.540268	-1.63493	0.205724	0.00521443	0.909818	0.560447	0.105331	0.303333	3.05683	0.879355	0.803333	0.925005	0.271431	1.1	0.317962	0.0267392	0.45	1.85874	0.715723	At2g24620	S-locus glycoprotein family protein contains Pfam profile: PF00954 S-locus glycoprotein family
-0.0248747	1 replica hybridized	-	-0.179811	0.353264	0.476682	-1.45221	0.299332	0.0139128	not hybridized	-	-	0.08	0.141421	0.570447	0.223333	0.589689	0.579215	-0.03	0.28	0.869893	0.44	1.26408	0.607841	At2g24670	hypothetical protein contains Pfam profile PF03754: Domain of unknown function (DUF313)
-0.272526	1 replica hybridized	-	0.35807	0.32886	0.361934	-1.56043	0.0234156	9.58664e-05	not hybridized	-	-	not hybridized	-	-	0.246667	0.261024	0.243321	0.235	0.0777817	0.146362	0.303333	1.77269	0.794884	At2g24800	peroxidase; putative similar to peroxidase [Spinacia oleracea] gi|1781338|emb|CAA71496
1.0229	1.39495	0.488428	0.524839	1.52916	0.611193	-1.52424	0.339308	0.0162065	1.35564	0.741518	0.0867107	0.27	1.61037	0.798853	0.703333	0.750489	0.24602	0.786667	0.212211	0.0234083	0.78	1.86751	0.544588	At2g25080	phospholipid hydroperoxide glutathione peroxidase; chloroplast / PHGPx (GPX1) identical to SP|P52032 Phospholipid hydroperoxide glutathione peroxidase; chloroplast precursor (EC 1.11.1.9) (PHGPx) {Arabidopsis thaliana}; contains Glutathione peroxidases signatures; Glutathione_Peroxid_1 [GKVMLIVNVASRCGLT]; Glutathione_Peroxid_2 [LAFPCNQF]; contains EST GB:T43669; N38679; R30227; H37043; AA042773; …
-0.166796	0.0854681	0.077486	0.252715	0.702679	0.59997	-1.6445	0.183609	0.00415773	0.00173382	0.207837	0.980415	-0.04	0.294618	0.83597	0.353333	0.611746	0.422496	0.4	0.450777	0.264122	0.306667	1.80212	0.795969	At2g25210	60S ribosomal protein L39 (RPL39A)
0.614512	1.60614	0.684255	0.576421	1.2359	0.504692	-1.53668	0.290887	0.0116963	1.1458	0.469466	0.0517261	0.143333	2.206	0.920674	0.726667	0.906661	0.299488	0.56	0.406325	0.139649	0.263333	1.84912	0.828178	At2g25625	expressed protein
-0.0255814	0.830342	0.962295	-0.368508	0.463496	0.302135	0.476012	0.21887	0.0653444	-1.37766	0.395825	0.0260576	-0.196667	0.880076	0.73602	-0.446667	0.259294	0.0963668	-0.93	0.20664	0.0160612	-0.79	0.65643	0.172476	At2g25990	hypothetical protein
-0.468006	0.487937	0.238538	-0.495594	0.533166	0.248256	-0.323539	0.205513	0.112182	-0.136929	0.0126171	0.0453958	-0.266667	0.331713	0.298408	-0.233333	0.357258	0.375348	-1.07667	0.0251662	0.000182067	-0.38	0.141421	0.163817	At2g26240	expressed protein contains Pfam profile PF03647: Uncharacterised protein family (UPF0136)
0.135079	1.39799	0.913544	0.351753	0.84386	0.547611	-1.21607	0.060583	0.000839625	0.690161	0.423211	0.106754	-0.0733333	1.81332	0.95053	0.00333333	0.768266	0.994686	0.323333	0.0802081	0.019902	0.75	1.57293	0.495712	At2g26320	MADS-box protein (AGL33) contains Pfam profile PF00319: SRF-type transcription factor (DNA-binding and dimerisation domain)
0.324622	1 replica hybridized	-	-0.0737964	0.0760975	0.232662	-1.53563	0.14677	0.0434796	not hybridized	-	-	not hybridized	-	-	0.266667	0.162583	0.104789	0.46	1 replica hybridized	-	0.00999999	1.68876	0.992748	At2g26360	mitochondrial substrate carrier family protein contains Pfam profile: PF00153 mitochondrial carrier protein
-1.63162	3.28434	0.480214	0.101363	0.440827	0.724125	-1.89805	0.723581	0.0450774	-1.04752	0.828032	0.160828	0.103333	1.62248	0.922234	-0.196667	0.668306	0.660936	0.21	0.302655	0.35244	-1.51333	1.23929	0.168707	At2g26500	cytochrome b6f complex subunit (petM); putative nearly identical to cytochrome b6f complex subunit (GI:3090403) [Arabidopsis thaliana]; alternative splice forms exist
0.13993	1 replica hybridized	-	0.106695	0.455066	0.731971	-1.33409	0.176894	0.00597109	0.243379	0.259957	0.250839	0.03	1 replica hybridized	-	0.21	0.776209	0.685468	0.32	0.0848528	0.117996	0.18	1.26811	0.828724	At2g26830	choline/ethanolamine kinase family protein similar to SP|Q9HBU6 Ethanolamine kinase (EC 2.7.1.82) (EKI){Homo sapiens}; GmCK3p [Glycine max] GI:1438883; contains Pfam profile PF01633: Choline/ethanolamine kinase
0.0482677	0.834686	0.929353	0.275964	0.683089	0.555552	-1.10795	0.155364	0.00661611	1.08776	0.440361	0.0509847	-0.32	1.26107	0.70322	0.126667	0.42336	0.655936	0.0233333	0.130128	0.785502	0.36	1.37655	0.694966	At2g27775	expressed protein
0.189558	0.556274	0.614849	0.248713	0.91342	0.685326	-1.39779	0.103093	0.00184608	0.67742	0.382679	0.0921655	-0.396667	1.18934	0.621856	0.373333	0.704367	0.455515	-0.263333	0.170098	0.115481	0.31	1.41361	0.740611	At2g27960	cyclin-dependent kinase / CDK (CKS1) identical to Cks1 protein [Arabidopsis thaliana] gi|2274859|emb|CAA03859
-0.713082	2.08849	0.614203	0.0813086	0.149601	0.447948	-0.763076	0.319757	0.0536893	-2.20811	0.495894	0.0165586	-0.306667	1.2562	0.713542	-0.763333	0.162891	0.0148419	-0.673333	0.185831	0.0244619	-1.93	0.660227	0.0368643	At2g28085	auxin-responsive family protein similar to auxin-induced protein TGSAUR22 (GI:10185820) [Tulipa gesneriana]
-0.102772	1.91534	0.934424	0.461765	1.53665	0.655814	-1.33626	0.342609	0.0214068	0.652767	0.515492	0.158327	0.363333	3.01863	0.854161	0.853333	0.953223	0.261158	1.02	0.250599	0.0195329	0.513333	1.67455	0.648512	At2g28610	homeobox-leucine zipper transcription factor (PRESSED FLOWER) identical to PRESSED FLOWER (GP:17907768) {Arabidopsis thaliana}
0.788195	0.816422	0.402447	0.155281	0.542053	0.665096	-0.96506	0.415462	0.0574375	-0.756027	0.317677	0.0538956	-0.00666666	0.560476	0.985434	-0.923333	0.20502	0.0160401	-0.436667	0.277909	0.112654	-1.47333	0.461988	0.0312467	At2g28640	exocyst subunit EXO70 family protein contains HEAT repeat and Pfam domain PF03081:exocyst subunit EXO70
0.668019	1.3081	0.469725	0.466605	1.57345	0.658459	-1.67158	0.312535	0.011516	0.73781	0.506226	0.127214	0.09	1.94379	0.943384	0.63	0.965609	0.375748	0.66	0.455082	0.128607	0.333333	1.74443	0.772127	At2g28710	zinc finger (C2H2 type) family protein contains Pfam domain; PF00096: Zinc finger; C2H2 type
-0.431215	1.04469	0.663624	-0.357497	0.346295	0.219269	-1.12633	0.413746	0.0421922	-0.503526	0.211943	0.0551236	-0.54	0.719653	0.323342	-0.43	0.180831	0.0542024	-0.25	0.44	0.428811	-0.94	0.363731	0.0464589	At2g28950	expansin; putative (EXP6) similar to expansin GI:2828241 from [Brassica napus]; contains Pfam profile PF01357: Pollen allergen
0.588468	1 replica hybridized	-	0.215247	0.675441	0.638643	-0.950992	1.17859	0.297157	-1.41799	0.297543	0.0934705	-1.03	2.40416	0.653212	-1.72333	0.169214	0.00319834	not hybridized	-	-	-1.18333	0.611583	0.0786739	At2g29320	tropinone reductase; putative / tropine dehydrogenase; putative similar to tropinone reductase SP:P50165 from [Datura stramonium]
0.342091	0.667015	0.600516	0.136555	0.0547818	0.050101	-1.60497	0.269484	0.00947626	-0.835301	0.209952	0.109459	0.0466667	0.471734	0.879721	0.103333	0.361432	0.66952	-0.175	0.190919	0.418307	-1.01333	0.535008	0.0816925	At2g29525	expressed protein
0.0328875	0.765837	0.947478	-0.148604	0.585096	0.705605	-1.07269	0.315261	0.0279043	-0.924058	0.137106	0.00686221	0.0233333	1.0416	0.972574	-0.106667	0.304357	0.605569	0.16	0.113137	0.295167	-1.27667	0.503322	0.0481027	At2g29980	omega-3 fatty acid desaturase; endoplasmic reticulum (FAD3) identical to SP:48623
-0.454599	0.518829	0.268407	-0.286111	0.376963	0.323926	0.0829213	0.0239992	0.0290805	-1.31988	0.113374	0.00245876	0.273333	0.548483	0.479026	-0.333333	0.0907377	0.023821	-0.74	0.052915	0.00170006	-0.886667	0.376076	0.0550607	At2g30790	photosystem II oxygen-evolving complex 23; putative expression not detected; similar to SP|O49344 (GI:28800560 (OEC23) Arabidopsis; Non-identical EST and protein matches suggested a possible frameshift in exon 1 (a 4 base deletion between 73745 and 73746) and a different start for exon 2 (base 73645).
0.260191	0.254737	0.218896	0.075956	0.480317	0.808033	-1.19125	0.250482	0.0142565	0.344691	0.462142	0.324191	-0.24	1.10014	0.741871	-0.0233333	0.0602771	0.571607	-0.52	0.230651	0.0597631	-0.15	1.05702	0.828766	At2g30870	glutathione S-transferase; putative supported by cDNA GI:443698 GB:D17673
-0.176677	0.703965	0.706187	-0.150749	0.265767	0.435334	-0.401523	0.0245356	0.00129521	-1.80502	0.0818458	0.000666535	0.2	0.199249	0.224239	-0.296667	0.185831	0.109688	-0.666667	0.0503322	0.0018946	-1.34667	0.429224	0.0322347	At2g31220	basic helix-loop-helix (bHLH) family protein contains Pfam profile: PF00010 helix-loop-helix DNA-binding domain
0.12295	0.66415	0.836988	-0.145064	0.271881	0.462458	-0.887956	0.0796214	0.00280764	-0.541994	0.26262	0.071598	-0.11	0.395095	0.677261	-0.0366667	0.640339	0.930041	-0.18	0.290517	0.395506	-1.11333	0.259679	0.0176556	At2g31230	ethylene-responsive factor; putative similar to ethylene response factor 1 GB:AAD03544 GI:4128208 from [Arabidopsis thaliana]
0.108649	0.297732	0.696698	0.0609033	0.717712	0.898066	-1.18883	0.38621	0.0328612	not hybridized	-	-	0.15	1 replica hybridized	-	0.55	1.32593	0.547071	0.01	0.22	0.944416	0.203333	0.593661	0.613172	At2g31320	poly [ADP-ribose] polymerase; putative / NAD(+) ADP-ribosyltransferase; putative / poly[ADP-ribose] synthetase; putative similar to poly(ADP)-ribose polymerase [Zea mays] GI:3928871 ; contains Pfam profiles PF00644: Poly(ADP-ribose) polymerase catalytic domain; PF00645: Poly(ADP-ribose) polymerase and DNA-Ligase Zn-finger region; PF02877: Poly(ADP-ribose) polymerase; regulatory domain; PF00533: B…
0.25348	1.72067	0.822444	0.243634	1.06604	0.731048	-1.08562	0.119048	0.00371475	0.794616	0.553425	0.131334	0.11	2.15063	0.937479	0.23	0.875043	0.693569	-0.0333333	0.0416333	0.29986	-0.0833333	1.23294	0.917503	At2g32510	protein kinase family protein contains protein kinase domain; Pfam:PF00069
0.137895	2.21675	0.924034	0.564948	1.54489	0.590567	-1.55301	0.412873	0.0227706	0.826036	0.520344	0.111847	0.366667	2.28231	0.806939	0.626667	1.00271	0.392187	1.22667	0.300888	0.0194717	0.35	1.8256	0.771411	At2g32590	barren family protein low similarity to SP|Q9Y7R3 Condensin complex subunit 2 (p105) {Schizosaccharomyces pombe}; contains Pfam profile PF05786: Barren protein
0.16993	1.02832	0.801632	0.606198	0.572312	0.209159	-1.61045	0.699458	0.0580929	-1.24857	0.544795	0.0579495	-0.133333	1.74093	0.90661	-0.793333	0.185831	0.0178027	0	0.420357	1	-1.77667	0.712905	0.0497025	At2g33050	leucine-rich repeat family protein contains leucine rich-repeat domains Pfam:PF00560; INTERPRO:IPR001611; similar to Hcr2-0B [Lycopersicon esculentum] gi|3894387|gb|AAC78593
0.739244	1.42341	0.463303	0.372145	1.36788	0.686204	-1.56846	0.381458	0.0195476	0.662143	0.333948	0.0759964	0.166667	1.94408	0.895576	0.166667	0.72037	0.727374	-0.28	0.591016	0.498129	0.19	1.50429	0.847127	At2g33230	flavin-containing monooxygenase; putative / FMO; putative similar to flavin-containing monooxygenase YUCCA3 [Arabidopsis thaliana] GI:16555356
-1.77802	0.801593	0.0615608	0.148131	0.0476731	0.0297307	not hybridized	-	-	not hybridized	-	-	-1.16667	0.33828	0.0268989	0.06	0.340441	0.789008	0.196667	0.274287	0.340154	1.84667	0.613379	0.0348637	At2g33830	dormancy/auxin associated family protein contains Pfam profile: PF05564 dormancy/auxin associated protein
0.146743	0.328348	0.519863	-0.354694	0.497876	0.34297	0.305819	0.0977692	0.0318471	-1.04552	0.222205	0.0141275	0.06	0.615061	0.881368	-0.316667	0.543078	0.418838	-0.39	0.11	0.0255074	-0.66	0.692026	0.240358	At2g33880	expressed protein
-0.257027	0.811311	0.63827	-0.227739	0.148341	0.118638	-0.327089	0.384331	0.281777	-0.855841	0.265965	0.0309702	0.143333	0.80699	0.787438	-0.476667	0.326548	0.127253	-0.253333	0.269506	0.245041	-1.00667	0.194251	0.0121853	At2g35370	glycine cleavage system H protein 1; mitochondrial (GDCSH) (GCDH) identical to SP|P25855 Glycine cleavage system H protein 1; mitochondrial precursor {Arabidopsis thaliana}
0.127063	1.27175	0.878539	0.730126	1.40526	0.462523	-1.45086	0.236588	0.00874637	1.1061	0.53497	0.0700171	0.06	1.83818	0.960055	0.51	0.699357	0.333869	0.906667	0.422177	0.0652755	0.383333	1.65437	0.726995	At2g35635	ubiquitin family protein contains INTERPRO:IPR000626 ubiquitin domain
-0.533125	1.10341	0.490734	-0.554603	0.428035	0.152487	-1.0993	0.0878648	0.00216923	-0.619923	0.817081	0.319161	-0.266667	1.70119	0.81146	-1.29	0.174356	0.00603431	-0.163333	0.340783	0.493768	-0.58	0.278388	0.0689461	At2g36170	ubiquitin extension protein 2 (UBQ2) / 60S ribosomal protein L40 (RPL40A) identical to GI:166930; GI:166931
-0.57767	1.0786	0.451525	-0.215927	0.519682	0.545477	0.0483848	0.118496	0.557723	-1.31406	0.202065	0.00749696	-0.265	0.247487	0.371554	-0.676667	0.371124	0.0873339	-1.44	0.20664	0.00679419	-1.21667	0.488092	0.0496822	At2g36820	expressed protein
-0.288759	0.859897	0.619635	-0.534918	0.437824	0.16943	-2.0194	0.388896	0.012222	-2.43269	0.176376	0.00174248	-0.36	0.595735	0.405101	-1.03	0.0984886	0.00303386	-1.47667	0.500033	0.0361613	-2.02667	0.41489	0.0136834	At2g36830	major intrinsic family protein / MIP family protein contains Pfam profile: MIP PF00230
-0.876606	0.973022	0.259032	-0.589795	0.704128	0.285238	-1.59481	0.429952	0.0233339	-0.991125	0.618202	0.109648	-0.473333	0.302379	0.113365	-1.44	0.383014	0.0227795	-0.84	0.240416	0.127123	-1.33333	0.685371	0.0779199	At2g37220	29 kDa ribonucleoprotein; chloroplast; putative / RNA-binding protein cp29; putative similar to SP|Q43349 29 kDa ribonucleoprotein; chloroplast precursor (RNA-binding protein cp29) {Arabidopsis thaliana}
1.00106	0.740209	0.143922	-0.42588	0.466294	0.252037	0.475555	0.0599312	0.00499918	-1.73478	0.280088	0.00881692	0.36	1.04101	0.609999	0.07	0.226053	0.64539	-0.963333	0.0923761	0.00305108	-0.84	0.917878	0.253817	At2g37510	RNA-binding protein; putative similar to SP|P10979 Glycine-rich RNA-binding; abscisic acid-inducible protein {Zea mays}; contains InterPro entry IPR000504: RNA-binding region RNP-1 (RNA recognition motif) (RRM)
0.120861	0.4438	0.683598	-0.411326	0.442764	0.246615	-0.380222	0.158695	0.0549096	-1.43416	0.117857	0.00233887	-0.1	0.691954	0.825711	-0.546667	0.353459	0.115668	-0.986667	0.142945	0.00692386	-0.866667	0.480139	0.0888796	At2g38140	chloroplast 30S ribosomal protein S31 (PSRP4)
-0.128585	0.691887	0.778062	-0.219426	0.0392303	0.0100247	-0.556173	0.0999473	0.0108294	-1.1874	0.424176	0.0394997	0.263333	0.20502	0.156081	-0.19	0.174356	0.199719	-1.06667	0.165025	0.00788428	-0.893333	0.400666	0.0609834	At2g38230	stress-responsive protein; putative similar to ethylene-inducible protein HEVER [Hevea brasiliensis] SWISS-PROT:Q39963; contains Pfam domain; PF01680: SOR/SNZ family
-0.196143	1 replica hybridized	-	-0.164916	0.330649	0.47626	-1.7317	0.450515	0.0219376	0.253384	1 replica hybridized	-	not hybridized	-	-	0.57	1.0748	0.590334	not hybridized	-	-	0.393333	1.98611	0.764284	At2g38880	histone-like transcription factor (CBF/NF-Y) family protein similar to CAAT-box DNA binding protein subunit B (NF-YB) (SP:P25209) (GI:22380) [Zea mays] and CCAAT-binding transcription factor subunit A (CBF-A) (NF-Y protein chain B) (NF-YB) (CAAT-box DNA binding protein subunit B) (SP:P25210) [Petromyzon marinus]; contains a CBF/NF-Y subunit signature (PDOC00578) presernt in members of histone-lik…
0.701033	1 replica hybridized	-	0.202828	0.999056	0.754131	-1.46704	0.289838	0.0127877	0.0592015	0.238727	0.719573	0.143333	0.942992	0.816985	0.136667	0.503322	0.684438	0.0266667	0.495715	0.934258	0.03	1.47959	0.975175	At2g38960	endoplasmic reticulum oxidoreductin 1 (ERO1) family protein contains Pfam domain; PF04137: Endoplasmic Reticulum Oxidoreductin 1 (ERO1)
-0.896431	1.48379	0.405193	-0.189182	0.48285	0.564072	-1.723	0.41792	0.0192543	-1.67675	0.141437	0.00240002	-0.02	0.907138	0.973008	-0.5	0.42	0.175326	-0.506667	0.111505	0.0157637	-1.73667	0.817333	0.0665465	At2g39730	ribulose bisphosphate carboxylase/oxygenase activase / RuBisCO activase identical to SWISS-PROT:P10896 ribulose bisphosphate carboxylase/oxygenase activase; chloroplast precursor (RuBisCO activase; RA)[Arabidopsis thaliana]
-0.797627	0.348046	0.0580007	-0.52253	0.412381	0.157702	-1.59913	0.370139	0.0171402	-1.65912	0.223207	0.00594644	-0.28	0.603241	0.505797	-1.24	0.0435889	0.000411642	-0.815	0.459619	0.241564	-1.78667	0.395137	0.0159156	At2g40100	chlorophyll A-B binding protein (LHCB4.3) identical to Lhcb4:3 protein [Arabidopsis thaliana] GI:4741956; contains Pfam profile: PF00504 chlorophyll A-B binding protein
not hybridized	-	-	not hybridized	-	-	-1.74783	0.280252	0.00867392	not hybridized	-	-	not hybridized	-	-	0.16	1 replica hybridized	-	0.466667	0.305669	0.118188	0.486667	1.24709	0.568775	At2g40530	expressed protein
0.0268538	1.65667	0.980151	0.358426	1.33557	0.68597	-1.31397	0.201353	0.00802546	0.714871	0.692051	0.214507	0.65	1.73312	0.582592	0.453333	1.13059	0.559198	0.78	0.131149	0.00929248	0.28	1.40211	0.762422	At2g41010	VQ motif-containing protein contains PF05678: VQ motif
0.306514	0.542285	0.430817	-0.112004	0.497791	0.73881	-1.33618	0.287308	0.014855	0.214795	0.467559	0.514231	-0.376667	1.03684	0.593491	0.00666668	0.645161	0.987345	-0.39	0.612617	0.385121	-0.233333	1.31554	0.787721	At2g41510	FAD-binding domain-containing protein / cytokinin oxidase family protein similar to cytokinin oxidase; Zea mays [gi:3882018] [gi:3441978]
-0.0388192	1 replica hybridized	-	0.457913	1.55329	0.660859	-1.18095	0.38706	0.0341055	0.628935	0.109679	0.01006	0.08	1 replica hybridized	-	0.176667	0.803264	0.739905	0.37	0.194679	0.0812001	0.323333	2.05554	0.810828	At2g41610	expressed protein
0.274033	0.485779	0.571312	-0.136606	0.166242	0.298607	-1.08276	0.310559	0.0263655	-1.0266	0.53253	0.0797808	-0.136667	0.415492	0.62633	-0.0933333	0.377536	0.710214	-0.18	0.509117	0.704833	-1.38667	0.50856	0.0420289	At2g41680	thioredoxin reductase; putative / NADPH-dependent thioredoxin reductase; putative The last 2 exons encode thioredoxin. There is an EST match to exons 5-7; and the distance between exon 7 and exon 8 is only 90bp. It is unlikely this is two separate genes; but more likely a hybrid protein.
-0.0119726	1 replica hybridized	-	0.0324324	0.295883	0.864963	-1.67957	0.584547	0.0382022	0.249978	1 replica hybridized	-	not hybridized	-	-	-0.246667	0.326548	0.320901	1.10667	0.401539	0.041191	0.4	1.95553	0.75699	At2g42500	serine/threonine protein phosphatase PP2A-3 catalytic subunit (PP2A3) identical to SP|Q07100 Serine/threonine protein phosphatase PP2A-3 catalytic subunit (EC 3.1.3.16) {Arabidopsis thaliana}; contains Pfam profile PF00149: Ser/Thr protein phosphatase
-0.172866	0.379593	0.512896	-0.267985	0.147224	0.0865372	-0.57265	0.208805	0.0419379	-1.37629	0.259661	0.0117722	0.123333	1.12434	0.866849	-0.456667	0.29023	0.11239	-0.543333	0.232881	0.0561305	-0.77	0.233024	0.0291975	At2g42530	cold-responsive protein / cold-regulated protein (cor15b) nearly identical to cold-regulated gene cor15b [Arabidopsis thaliana] GI:456016; contains Pfam profile PF02987: Late embryogenesis abundant protein
-0.125148	1.92663	0.941682	0.178762	0.790745	0.732699	-1.14159	0.25958	0.0164245	-0.237498	0.314965	0.319537	-0.0333333	1.79962	0.977321	-0.246667	0.323161	0.317094	0.423333	0.136504	0.0329544	-0.423333	0.0986577	0.0176268	At2g42740	60S ribosomal protein L11 (RPL11A)
-0.116808	1.05761	0.901361	0.514487	0.634068	0.298709	-1.1601	0.344289	0.0279079	-0.374687	0.753544	0.480445	-0.19	0.944405	0.760755	-0.496667	0.375011	0.148766	-0.1	1 replica hybridized	-	-0.606667	1.00062	0.403833	At2g43010	phytochrome-interacting factor 4 (PIF4) / basic helix-loop-helix protein 9 (bHLH9) / short under red-light 2 (SRL2) identical to SP|Q8W2F3 Phytochrome-interacting factor 4 (Basic helix-loop-helix protein 9) (bHLH9) (Short under red-light 2) {Arabidopsis thaliana}; supporting cDNA gi|18026965|gb|AF251694.1|AF251694
-0.546423	0.62524	0.269286	-0.385438	0.365583	0.21083	-1.29932	0.0791925	0.00124029	-0.909434	0.234526	0.0213168	0.0233333	0.272091	0.895546	-0.94	0.199249	0.0146483	-0.866667	0.386825	0.0604469	-1.38	0.121244	0.0025631	At2g43030	ribosomal protein L3 family protein contains Pfam profile PF00297: ribosomal protein L3
-0.0425108	0.251076	0.85038	-0.0634632	0.247028	0.700444	-0.442084	0.359611	0.169664	-1.04149	0.162813	0.00830875	-0.31	0.306431	0.221832	-0.783333	0.110151	0.00652676	-0.12	0.0655744	0.0867767	-0.403333	0.210317	0.0799211	At2g43100	aconitase C-terminal domain-containing protein contains Pfam profile PF00694: Aconitase C-terminal domain
-0.0583984	0.933974	0.923644	0.270576	1.15917	0.725588	-1.03338	0.211318	0.0141876	0.18588	0.391903	0.494324	0.695	0.487904	0.293333	0.123333	0.640729	0.77054	0.92	0.196723	0.0149012	0.16	1.24374	0.844364	At2g44400	DC1 domain-containing protein similar to GP|2435515|AF024504
-0.100874	1.01729	0.879441	0.232438	1.31695	0.790952	-1.23073	0.353959	0.0265652	0.401785	0.66218	0.405737	0.453333	2.085	0.742676	0.233333	1.21763	0.771513	1.01	0.272213	0.0233679	0.173333	1.46432	0.856525	At2g44790	uclacyanin II strong similarity to uclacyanin II GI:3399769 from [Arabidopsis thaliana]; contains Pfam profile PF02298: Plastocyanin-like domain; identical to cDNA uclacyanin II GI:3399768
0.370643	1 replica hybridized	-	-0.0931878	0.5381	0.791335	-1.5508	0.557957	0.0402131	-0.835205	0.328861	0.174651	-0.265	0.685894	0.681646	-0.896667	0.41138	0.0635473	not hybridized	-	-	-1.53	0.35	0.0169999	At2g45560	cytochrome P450 family protein
not hybridized	-	-	-0.517193	1 replica hybridized	-	-1.53639	0.323767	0.014167	not hybridized	-	-	not hybridized	-	-	0.0433333	0.144684	0.655622	0.246667	0.349619	0.346182	0.61	1.97198	0.645718	At2g45810	DEAD/DEAH box helicase; putative
0.145312	0.934766	0.81297	0.277419	0.948029	0.664204	-1.0136	0.295493	0.0267203	0.837968	0.445738	0.0823188	0.176667	1.67632	0.871986	0.246667	0.655464	0.58142	0.776667	0.185562	0.0185014	0.413333	1.20964	0.613949	At2g45990	expressed protein
0.00163036	0.56853	0.996488	-0.0589737	0.270589	0.74196	-1.69752	0.14984	0.0026565	-1.5598	0.386224	0.0196367	-0.163333	0.38553	0.539434	-0.136667	0.485215	0.673894	-1.45	0.08544	0.00115535	-2.11667	0.418848	0.0128022	At2g46270	G-box binding factor 3 (GBF3) identical to G-box binding factor 3 (GBF3) SP:P42776 from [Arabidopsis thaliana]; contains Pfam profile: PF00170 bZIP transcription factor
0.00387807	0.0861171	0.94493	0.317157	1.25973	0.702245	-1.58293	0.185392	0.00452096	0.973972	0.645844	0.120155	-0.05	0.264575	0.774506	0.633333	0.525484	0.172096	0.31	0.160935	0.0792982	0.423333	1.64147	0.698808	At2g46330	arabinogalactan-protein (AGP16) identical to gi|10880509|gb|AAG24284
0.197185	0.423591	0.504712	-0.0278409	0.835099	0.955963	-1.05575	0.178025	0.00931211	0.486831	0.126581	0.0221212	0.0166667	0.18037	0.887548	0.44	0.59808	0.330613	0.246667	0.0568624	0.0172565	0.63	1.37175	0.509749	At2g46800	zinc transporter (ZAT) identical to zinc transporter ZAT [Arabidopsis thaliana] gi|4206640|gb|AAD11757; member of the cation diffusion facilitator (CDF) family; or cation efflux (CE) family; PMID:11500563
-0.239182	0.778542	0.64784	0.237241	1.34141	0.788322	-1.20597	0.0833059	0.00161516	0.970305	0.518568	0.0833407	-0.0533333	0.299054	0.78661	0.516667	0.652865	0.304022	0.816667	0.20306	0.0199922	0.383333	1.70588	0.73465	At2g47890	zinc finger (B-box type) family protein
0.0896113	1.66468	0.934214	0.706693	1.48517	0.497226	-1.47314	0.337445	0.0168014	0.766323	0.630834	0.168661	0.43	2.36076	0.782271	0.736667	1.03452	0.342725	0.993333	0.195533	0.0126711	0.39	1.72476	0.733108	At2g47910	expressed protein
0.298224	1 replica hybridized	-	0.194571	0.531996	0.694729	-0.94929	0.0922201	0.0437198	-0.857543	0.0502633	0.0260459	-0.0833333	0.447363	0.777573	-0.683333	0.396779	0.0964076	-0.14	0.150997	0.249521	-1.24	0.23388	0.0116515	At3g01070	plastocyanin-like domain-containing protein
0.981095	1.52612	0.53027	0.782941	1.53624	0.471919	-1.87156	0.281392	0.0075534	1.03606	0.720238	0.130813	-0.223333	2.21633	0.877515	0.803333	0.869617	0.250725	0.59	0.193132	0.0339113	0.466667	2.20037	0.748592	At3g01310	expressed protein similar to unknown protein GB:BAA24863 [Homo sapiens]; unknown protein GB:BAA20831 [Homo sapiens]; unknown protein GB:AAB42264 [Caenorhabditis elegans]
0.859548	1.31842	0.376031	-0.348487	0.332625	0.21164	-0.311806	0.132197	0.0552645	-0.990667	0.106513	0.00365298	0.406667	0.73146	0.437172	-0.486667	0.525959	0.250187	-1.19	0.399625	0.0355964	-1.12	0.770909	0.12824	At3g01480	peptidyl-prolyl cis-trans isomerase; putative / cyclophilin; putative / rotamase; putative similar to peptidyl-prolyl cis-trans isomerase; chloroplast precursor (40 kDa thylakoid lumen PPIase; 40 kDa thylakoid lumen rotamase) [Spinacia oleracea] SWISS-PROT:O49939
-1.02784	2.4287	0.539823	-0.412964	0.255084	0.108306	-1.61499	0.608208	0.0440282	-2.36121	0.391286	0.00898055	-0.286667	0.736637	0.569753	-1.02667	0.138684	0.00602745	-1.42	0.225167	0.00827735	-3.03	0.693469	0.0170158	At3g01500	carbonic anhydrase 1; chloroplast / carbonate dehydratase 1 (CA1) nearly identical to SP|P27140 Carbonic anhydrase; chloroplast precursor (EC 4.2.1.1) (Carbonate dehydratase) {Arabidopsis thaliana}
-0.770074	1 replica hybridized	-	-0.220524	0.248461	0.261173	0.0253111	1 replica hybridized	-	-0.37751	0.313095	0.334095	0.48	1 replica hybridized	-	-0.276667	0.263502	0.210597	-1.05333	0.325628	0.0304102	-0.536667	0.628835	0.277431	At3g01630	nodulin-related weak similarity to nodule-specific protein Nlj70 [Lotus japonicus] GI:3329366
-0.355835	0.858956	0.662619	0.042275	0.244256	0.804509	-1.32687	0.00382195	0.00240232	-0.661838	0.091354	0.0620289	-0.226667	0.576223	0.565971	0.283333	0.601193	0.500095	0.07	0.0141421	0.0903345	-0.316667	1.02997	0.647604	At3g01940	expressed protein
-0.133856	0.729913	0.780857	0.350225	1.56621	0.735649	-1.52278	0.152352	0.00329228	0.960248	0.460847	0.0688239	-0.166667	1.05851	0.810647	0.463333	0.69673	0.368488	1.15333	0.390171	0.0360958	0.513333	1.79956	0.670185	At3g02230	reversibly glycosylated polypeptide-1 (RGP1) identical to reversibly glycosylated polypeptide-1 (AtRGP) [Arabidopsis thaliana] GI:2317729
0.0734293	0.594697	0.850476	-0.363745	0.413687	0.268884	-0.408331	0.550288	0.328717	-0.939585	0.0916166	0.00326405	0.06	0.566657	0.871396	-0.203333	0.213854	0.241343	-1.04	0.07	0.0015067	-0.86	0.632693	0.142767	At3g02290	zinc finger (C3HC4-type RING finger) family protein contains zinc finger motif; C3HC4 type (RING finger)
0.998353	1.43632	0.505461	0.410014	1.79497	0.731086	-1.61224	0.29457	0.0110869	1.21336	0.69709	0.09514	-0.36	2.11128	0.795575	0.713333	0.926517	0.313955	0.62	0.277128	0.0606061	0.583333	1.91291	0.650125	At3g02310	developmental protein SEPALLATA2 / floral homeotic protein (AGL4) (SEP2) identical to developmental protein SEPALLATA2 / floral homeotic protein AGL4 GB:P29384 [Arabidopsis thaliana]; Pfam HMM hit: SRF-type transcription factors (DNA-binding and dimerization domain)
-1.07386	0.278306	0.115385	-0.700809	0.322293	0.0633024	-0.818708	0.181271	0.0158268	-1.43979	0.0800282	0.00107529	-0.0633333	0.22723	0.676944	-0.0466667	0.387986	0.854262	-1.94667	0.260832	0.00593117	-1.54	0.543415	0.0390877	At3g02370	expressed protein ; expression supported by MPSS
0.277473	0.38276	0.492078	0.0132224	0.658315	0.975226	-1.49196	0.342923	0.0173312	0.130708	1.2775	0.87625	-1.075	1.63342	0.522829	-0.32	0.19975	0.109046	1.37	0.294449	0.015051	-0.136667	1.18095	0.859667	At3g02540	ubiquitin family protein contains Pfam profiles PF00240: Ubiquitin family; PF00627: UBA/TS-N domain;
0.586173	1 replica hybridized	-	0.0889778	0.372572	0.718979	-1.60594	0.705597	0.0583171	-2.04808	0.454824	0.0158967	-0.48	1.11517	0.533665	-1.09667	0.107858	0.00320878	-0.31	1 replica hybridized	-	-2.45333	1.01648	0.0527365	At3g03110	exportin 1; putative strong similarity to Exportin1 (XPO1) protein [Arabidopsis thaliana] GI:7671510; contains Pfam profile PF03810: Importin-beta N-terminal domain
-1.03435	1 replica hybridized	-	0.00908702	0.234182	0.980714	-0.346992	0.2913	0.341321	-0.161967	1 replica hybridized	-	1.09	1 replica hybridized	-	-0.183333	0.224796	0.293302	-1.02	0.38	0.0432827	-0.693333	0.517333	0.146005	At3g03405	hypothetical protein temporary automated functional assignment
0.149128	1.87385	0.90299	0.620686	1.49509	0.547152	-1.44667	0.241742	0.00945766	0.785895	0.645071	0.167909	0.25	2.09292	0.855244	0.726667	0.755932	0.237827	0.94	0.268514	0.0261377	0.36	1.72731	0.752673	At3g03880	expressed protein
0.587271	1.33227	0.524938	0.522285	1.47825	0.601691	-1.68816	0.265382	0.00783159	1.24885	0.863423	0.129443	-0.103333	1.74383	0.927616	0.83	1.00165	0.287696	1.01667	0.191398	0.0116087	0.39	1.87928	0.753666	At3g05640	protein phosphatase 2C; putative / PP2C; putative similar to protein phosphatase-2C GB:AAC36699 from [Mesembryanthemum crystallinum]
0.0773057	1 replica hybridized	-	-0.178043	0.402387	0.526086	-1.26118	0.326473	0.0219914	1.19019	0.555046	0.0645567	-0.44	2.37588	0.836929	0.595	0.813173	0.489119	0.38	0.2498	0.118896	0.27	1.59587	0.797099	At3g05830	expressed protein
0.119373	2.15146	0.932202	0.560401	1.46126	0.575327	-1.66594	0.540002	0.0332382	1.00162	0.707435	0.132702	0.523333	2.56752	0.757795	0.746667	1.13214	0.371639	1.52667	0.592312	0.0466894	0.476667	2.04505	0.725499	At3g06870	proline-rich family protein contains proline-rich extensin domains; INTERPRO:IPR002965
-0.142266	0.106281	0.309391	-0.00624341	0.712379	0.988563	-1.70265	0.175441	0.00366009	0.629667	0.35853	0.240494	not hybridized	-	-	0.615	0.671751	0.418678	1.10333	0.366106	0.0347967	0.496667	2.15806	0.728703	At3g07730	expressed protein
0.884547	1.362	0.527043	0.0364543	1.74908	0.974317	-1.84765	0.270227	0.00702494	0.989934	0.622	0.110344	0.32	0.427902	0.32458	0.626667	0.994049	0.388863	0.61	0.13	0.014804	0.443333	1.86495	0.720462	At3g07960	phosphatidylinositol-4-phosphate 5-kinase family protein similar to phosphatidylinositol-4-phosphate 5-kinase AtPIP5K1 [Arabidopsis thaliana] GI:3702691; contains Pfam profiles PF01504: Phosphatidylinositol-4-phosphate 5-Kinase; PF02493: MORN repeat
-0.0504392	0.646157	0.90483	-0.238807	0.220876	0.202947	-0.284882	0.121641	0.057821	-1.23244	0.277594	0.0163986	0.22	0.32909	0.366497	-0.42	0.098995	0.105137	-1.11667	0.271539	0.0191462	-1	0.345109	0.0374822	At3g08740	elongation factor P (EF-P) family protein similar to SP|P33398 Elongation factor P (EF-P) {Escherichia coli O157:H7}; contains Pfam profile PF01132: Elongation factor P (EF-P)
-0.0461702	1 replica hybridized	-	0.0844105	0.679069	0.845452	-1.65033	0.126006	0.00194077	0.815658	0.139323	0.00986459	0.03	1 replica hybridized	-	-0.22	0.980459	0.73501	-0.03	0.226053	0.839567	0.233333	1.67673	0.831988	At3g09280	expressed protein ; expression supported by MPSS
2.01519	1 replica hybridized	-	0.580787	1.44019	0.557866	-1.38601	0.489794	0.0392738	0.862468	0.60331	0.290736	-0.316667	1.06406	0.657553	0.69	0.843267	0.292137	-0.09	0.134536	0.366239	0.19	1.22405	0.813237	At3g09730	expressed protein
-0.0752881	1 replica hybridized	-	0.290168	0.974734	0.656727	-1.93296	0.289996	0.00727128	0.665914	0.198918	0.0290118	not hybridized	-	-	0.306667	1.05765	0.665359	0.48	0.308058	0.114244	0.31	1.97949	0.811632	At3g09900	Ras-related GTP-binding protein; putative similar to GTP-binding protein GI:871510 from [Pisum sativum]; contains Pfam profile: PF00071 Ras family
0.826909	1.45562	0.42888	0.449393	1.07981	0.545454	-1.85505	0.185589	0.00332262	0.828075	0.547017	0.11979	-0.503333	2.34939	0.746202	0.59	1.0583	0.436114	-0.0833333	0.237978	0.605847	0.256667	1.86176	0.83351	At3g10260	reticulon family protein weak similarity to Nogo-C protein [Rattus norvegicus] GI:6822251; contains Pfam profile PF02453: Reticulon; identical to cDNA GI:32331854
0.192135	1.27766	0.866598	0.170341	0.455167	0.587082	-1.1234	0.0906937	0.00215505	-0.671969	0.287046	0.0551045	-0.593333	1.84069	0.632792	-0.473333	0.223681	0.0670405	0.25	0.259808	0.237507	-1.07	0.645058	0.102802	At3g10280	fatty acid elongase 3-ketoacyl-CoA synthase; putative similar to fatty acid elongase 3-ketoacyl-CoA synthase 1 GB:AAC99312 [Arabidopsis thaliana]
-0.359829	1.53263	0.723654	0.397209	1.18804	0.622712	-1.23359	0.153339	0.00492322	0.553976	0.611325	0.255258	-0.273333	1.38414	0.76492	0.213333	0.727622	0.662042	-0.14	0.0458258	0.0339082	0.16	1.40652	0.862011	At3g10290	phosphate translocator-related low similarity to SP|P52178 Triose phosphate/phosphate translocator; non-green plastid; chloroplast precursor (CTPT) {Brassica oleracea}; phosphoenolpyruvate/phosphate translocator precursor [Mesembryanthemum crystallinum] GI:9295275
-0.0778776	0.0726982	0.371422	0.449607	0.78661	0.427282	-1.63248	0.0623414	0.0175172	not hybridized	-	-	0.505	0.799031	0.535661	-0.333333	0.470567	0.344681	0.496667	0.100664	0.0134181	0.54	1.59009	0.615967	At3g10470	zinc finger (C2H2 type) family protein contains Pfam domain; PF00096: Zinc finger; C2H2 type
-0.454645	1.58087	0.667779	0.292415	1.20926	0.715277	-1.12837	0.27902	0.0196843	0.614712	0.494391	0.165977	0.183333	2.36758	0.905586	0.3	0.508626	0.414423	1.2	0.243311	0.0134283	0.236667	1.41154	0.798849	At3g11960	cleavage and polyadenylation specificity factor (CPSF) A subunit C-terminal domain-containing protein similar to Splicing factor 3B subunit 3 (Spliceosome associatedprotein 130) (SAP 130) (SF3b130) (Pre-mRNA splicing factor SF3b 130kDa subunit) (SP:Q15393) [Homo sapiens]; contains Pfam PF03178 : CPSF A subunit region
0.834569	1.80632	0.507516	-1.42795	0.881244	0.107356	1.30063	0.514176	0.0483955	0.871392	0.605712	0.130628	-0.193333	1.3299	0.82471	-1.3	0.265141	0.013584	0.46	0.121655	0.0225295	-0.715	1.01116	0.5	At3g11990	expressed protein
1.31261	2.12748	0.397124	-0.422595	0.238565	0.0933889	-1.17123	0.178141	0.00766692	-0.974286	0.20891	0.0147739	0.276667	0.347755	0.302127	-0.45	0.0953939	0.014651	-0.31	0.250599	0.165407	-0.66	0.043589	0.00145077	At3g12100	cation efflux family protein / metal tolerance protein; putative member of the cation diffusion facilitator (CDF) family; or cation efflux (CE) family; PMID:11500563
0.00833196	0.575168	0.98696	-0.570079	0.298347	0.0813092	-1.23433	0.170056	0.00630223	-0.578192	0.0754163	0.00599014	-0.0866667	0.176163	0.483907	-0.473333	0.40501	0.180245	-0.683333	0.0896289	0.00568582	-0.673333	0.332616	0.072594	At3g12320	expressed protein
0.110784	0.21066	0.458515	0.173926	0.304466	0.426036	-0.601684	0.123123	0.0142275	-1.03814	0.320102	0.030588	-0.206667	0.439811	0.501199	-0.15	0.09	0.101973	-0.106667	0.080829	0.14961	-0.82	0.36756	0.0609182	At3g12660	fasciclin-like arabinogalactan family protein similar to fasciclin-like arabinogalactan-protein 1 [Arabidopsis thaliana] gi|13377776|gb|AAK20857;
-0.271568	0.349201	0.310313	-0.122151	0.0838708	0.124245	-0.437872	0.282026	0.112995	-0.992887	0.137185	0.00616175	0.0233333	0.280416	0.898615	-0.523333	0.20502	0.0475398	-0.88	0.18	0.0136612	-1.33667	0.358097	0.0230983	At3g12780	phosphoglycerate kinase; putative similar to SP|P41758 Phosphoglycerate kinase; chloroplast precursor (EC 2.7.2.3) {Chlamydomonas reinhardtii}; contains Pfam profile PF00162: phosphoglycerate kinase
2.71955	1 replica hybridized	-	0.215587	1.82842	0.858478	-1.84168	0.245816	0.00588456	1.31188	0.725388	0.0882707	-0.0100001	2.23336	0.994516	0.8	1.10761	0.337431	0.983333	0.212211	0.0151719	0.526667	1.98681	0.69121	At3g13280	expressed protein contains Pfam profile PF04396: Protein of unknown function; DUF537; expression supported by MPSS
0.118441	1 replica hybridized	-	-0.790207	0.483838	0.106169	-1.22982	0.0980782	0.0361913	-0.692621	0.0399154	0.0276617	-0.0166667	0.345302	0.940988	-1.29	1.15326	0.192292	-0.326667	0.355715	0.25267	-1.13333	0.866737	0.151785	At3g13470	chaperonin; putative similar SWISS-PROT:P21240- RuBisCO subunit binding-protein beta subunit; chloroplast precursor (60 kDa chaperonin beta subunit; CPN-60 beta) [Arabidopsis thaliana]; contains Pfam:PF00118 domain; TCP-1/cpn60 chaperonin family
-0.638617	1.28043	0.478714	-0.0761435	0.287003	0.693333	-1.16061	0.396208	0.0362736	-1.12577	0.168756	0.00707555	0.00999999	0.842852	0.985471	-0.366667	0.193477	0.0816097	-0.873333	0.190875	0.0155523	-1.24333	0.40501	0.0335977	At3g14415	(S)-2-hydroxy-acid oxidase; peroxisomal; putative / glycolate oxidase; putative / short chain alpha-hydroxy acid oxidase; putative similar to (S)-2-hydroxy-acid oxidase; peroxisomal (Glycolate oxidase; GOX) (Short chain alpha-hydroxy acid oxidase) [Spinacia oleracea] SWISS-PROT:P05414
-1.01161	1.82911	0.439185	-0.0961188	0.190947	0.473943	-0.747223	0.203533	0.0242222	-1.16961	0.0945869	0.00203918	0.106667	0.834286	0.845297	0.05	0.208806	0.71858	-1.17333	0.260256	0.0160071	-1.13333	0.330051	0.0271249	At3g14420	(S)-2-hydroxy-acid oxidase; peroxisomal; putative / glycolate oxidase; putative / short chain alpha-hydroxy acid oxidase; putative similar to (S)-2-hydroxy-acid oxidase; peroxisomal (Glycolate oxidase; GOX) (Short chain alpha-hydroxy acid oxidase) [Spinacia oleracea] SWISS-PROT:P05414
0.239715	1.32131	0.783094	0.427317	1.34373	0.635563	-1.45661	0.308731	0.0144526	0.645032	0.574378	0.192045	0.173333	1.41783	0.851922	0.703333	0.888951	0.304108	0.406667	0.0404145	0.00327596	0.33	1.5601	0.749214	At3g14560	expressed protein
-0.149378	1 replica hybridized	-	0.171621	0.0582187	0.0380262	-1.02094	0.243501	0.018353	0.469535	0.221899	0.0658974	-0.09	0.4272	0.750161	0.273333	0.458839	0.410606	-0.09	0.226495	0.562405	-0.37	0.443058	0.284971	At3g14620	cytochrome P450; putative similar to GB:Q05047 from [Catharanthus roseus]
-0.917238	1.51854	0.405272	-0.0503847	0.273097	0.778524	-0.697408	0.318439	0.0623465	-1.15887	0.512076	0.0600347	0.0466667	0.133167	0.605595	-0.566667	0.299388	0.0817918	-0.726667	0.344432	0.0674047	-1.2	0.157162	0.00566902	At3g14930	uroporphyrinogen decarboxylase; putative / UPD; putative similar to uroporphyrinogen decarboxylase (chloroplast) from Nicotiana tabacum [SP|Q42967]; Hordeum vulgare [SP|Q42855]; Zea mays [SP|O81220]; contains Pfam domain uroporphyrinogen decarboxylase (URO-D) PF01208
0.53946	2.00346	0.76837	0.650145	1.55875	0.545373	-1.52722	0.320825	0.0144335	1.31108	0.739213	0.0911424	-0.04	2.41762	0.979741	0.783333	0.905778	0.272871	0.366667	0.534634	0.356824	0.566667	1.89888	0.656719	At3g16070	hypothetical protein
0	1 replica hybridized	-	-0.387446	0.511518	0.322367	-0.545101	0.353203	0.118481	-0.0280144	1 replica hybridized	-	0.46	0.735391	0.538928	-0.9	0.417971	0.0649656	-0.536667	0.386825	0.138174	-1.27667	0.345881	0.0236039	At3g16150	L-asparaginase; putative / L-asparagine amidohydrolase; putative similar to Swiss-Prot:P30364 L-asparaginase (EC 3.5.1.1) (L-asparagine amidohydrolase) [Lupinus angustifolius]
0.559835	0.787057	0.343135	-0.640568	0.389879	0.106271	-1.58764	0.171312	0.00386446	-1.71372	0.239032	0.00654764	-0.23	0.275136	0.284619	-0.98	0.115326	0.00458441	-0.42	0.072111	0.00968365	-0.906667	0.231589	0.0210633	At3g16240	delta tonoplast integral protein (delta-TIP) identical to delta tonoplast integral protein (delta-TIP) (GI:9279707)(GB:U39485) [Arabidopsis thaliana] (Plant Cell 8 (4); 587-599 (1996))
-0.127217	0.481111	0.691903	0.702269	0.534303	0.149684	-0.528007	0.32914	0.108162	-0.708802	0.318481	0.196671	-0.19	0.507642	0.583297	0.296667	0.198578	0.122503	0.1	0.0458258	0.0634142	-1.02	0.3751	0.042243	At3g16250	ferredoxin-related contains Pfam profile: PF00111 2Fe-2S iron-sulfur cluster binding domains
0.344436	0.562948	0.400332	-0.200442	0.120323	0.109129	0.0295571	0.138594	0.766715	-1.09308	0.282491	0.0217015	-0.08	0.400375	0.762295	-0.23	0.0282843	0.0552194	-0.663333	0.0251661	0.000479441	-0.876667	0.250067	0.0260662	At3g16370	GDSL-motif lipase/hydrolase family protein similar to family II lipases EXL3 GI:15054386; EXL1 GI:15054382; EXL2 GI:15054384 from [Arabidopsis thaliana]; contains Pfam profile: PF00657 Lipase Acylhydrolase with GDSL-like motif
0.197471	0.354524	0.436455	0.0209781	1.06296	0.976906	-1.30322	0.197315	0.00741918	0.166964	0.382758	0.522404	0.16	0.398497	0.558722	0.29	0.280535	0.21526	0.113333	0.160728	0.346396	0.0366667	1.12434	0.960091	At3g16730	expressed protein ; expression supported by MPSS
1.00459	1 replica hybridized	-	0.1979	1.05939	0.778137	-1.57652	0.224604	0.00667013	0.286868	0.18126	0.268284	-0.126667	0.221886	0.426998	0.416667	0.715914	0.419558	-0.58	0.02	0.000396118	0.103333	1.67816	0.9248	At3g17609	bZIP transcription factor family protein / HY5-like protein (HYH) nearly identical to HY5-like protein [Arabidopsis thaliana] GI:18042111; similar to TGACG-motif binding factor GI:2934884 from [Glycine max]; contains Pfam profile: PF00170 bZIP transcription factor
0.256027	1.36828	0.776622	-0.0498824	0.195115	0.706221	-0.901501	0.0865936	0.00330593	-1.15838	0.29181	0.019971	-0.0533333	0.377403	0.829459	0.453333	0.390683	0.182176	-0.926667	0.399291	0.0566782	-0.306667	0.246847	0.164327	At3g18080	glycosyl hydrolase family 1 protein contains Pfam PF00232 : Glycosyl hydrolase family 1 domain; TIGRFAM TIGR01233: 6-phospho-beta-galactosidase; similar to beta-glucosidase BGQ60 precursor GB:A57512 [Hordeum vulgare]; similar to beta-mannosidase enzyme (GI:17226270) [Lycopersicon esculentum]
-0.0745812	0.56662	0.882837	-1.4543	1.22573	0.175857	-1.43041	0.468702	0.0335852	-1.48132	0.838298	0.0918122	0.66	0.5469	0.171758	-1.02	1.52699	0.366797	-1.47	0.981478	0.121993	-2.125	0.431335	0.0907538	At3g18530	expressed protein similar to unknown protein GB:AAF24615 from [Arabidopsis thaliana]
0.884367	0.817953	0.201989	0.126777	1.02737	0.846981	-1.40475	0.25254	0.0108947	0.982799	0.71282	0.140737	-0.13	1.09672	0.856331	0.46	0.816639	0.432142	0.366667	0.551392	0.368504	0.3	1.71546	0.790566	At3g20660	organic cation transporter family protein similar to organic cation transporter OCT3 [Rattus norvegicus] GI:3273722; organic cation transporter 3 [Mus musculus] GI:4454795; contains Pfam profile PF00083: major facilitator superfamily protein
-0.019869	1.40793	0.982719	0.165045	1.15761	0.825992	-1.00031	0.231142	0.0172751	0.776225	0.46506	0.102513	1.465	1.08187	0.306365	0.256667	0.317857	0.296826	1.65	0.376431	0.0169104	0.79	1.61843	0.486872	At3g21260	glycolipid transfer protein-related contains weak similarity to Glycolipid transfer protein (GLTP) (Swiss-Prot:P17403) [Sus scrofa]
1.12163	1 replica hybridized	-	0.420411	1.09754	0.575664	-1.59588	0.233342	0.00713565	0.631828	0.860052	0.332114	-0.163333	0.588246	0.678042	0.626667	0.718424	0.269935	-0.206667	0.234379	0.266259	0.336667	1.62802	0.75448	At3g21560	UDP-glucosyltransferase; putative similar to UDP-glucose:sinapate glucosyltransferase GI:9794913 from [Brassica napus]
-0.320843	1.36182	0.795251	-0.28569	0.207737	0.142201	-1.422	0.638452	0.0606663	-1.61096	0.194074	0.00486379	-0.4	1.48294	0.686317	-1.06333	0.210792	0.0128474	0.183333	0.401539	0.511935	-1.82	0.831625	0.063083	At3g21960	receptor-like protein kinase-related contains Pfam profile: PF01657 Domain of unknown function that is usually associated with protein kinase domain Pfam:PF00069; belongs to a family which includes receptor-like kinase family proteins
-0.136321	1 replica hybridized	-	0.397638	0.859185	0.504394	-1.49364	0.232846	0.00793624	not hybridized	-	-	0.06	0.0141421	0.105137	0.376667	0.58046	0.377814	0.28	0.305123	0.252913	0.266667	1.38193	0.770001	At3g22480	prefoldin-related KE2 family protein similar to Swiss-Prot:Q9UHV9 prefoldin subunit 2 (Protein HSPC231) [Homo sapiens]; contains Pfam domain; PF01920: KE2 family protein
0.105059	0.0296909	0.125566	-0.584665	0.811705	0.336524	-1.01136	0.343446	0.0359944	-1.05956	0.227424	0.0154185	0.52	0.707107	0.487519	-0.353333	0.330807	0.205541	-0.92	0.210713	0.0170402	-0.773333	0.416213	0.0844974	At3g22840	chlorophyll A-B binding family protein / early light-induced protein (ELIP) identical to early light-induced protein; ELIP [Arabidopsis thaliana] GI:1872544; contains Pfam profile: PF00504 chlorophyll A-B binding protein; identical to cDNA early light-induced protein GI:1872543
-0.131729	0.458646	0.668169	0.154273	0.974509	0.811498	-0.40707	0.183424	0.0642477	-1.48038	0.240726	0.00875505	-0.05	0.435775	0.860842	-0.276667	0.158219	0.0939102	-1.16333	0.104083	0.00265765	-0.886667	0.328075	0.0427319	At3g23050	auxin-responsive protein / indoleacetic acid-induced protein 7 (IAA7) identical to SP|Q38825|AXI7_ARATH Auxin-responsive protein IAA7 (Indoleacetic acid-induced protein 7)
-0.137919	1.50802	0.888685	0.436063	1.47321	0.658301	-1.47816	0.317492	0.0151845	0.487464	0.576506	0.28125	0.206667	2.38919	0.894648	0.523333	1.01002	0.464189	0.963333	0.250067	0.0217319	0.186667	1.76704	0.87169	At3g23170	expressed protein
0.248313	0.933755	0.770996	-0.220363	0.464122	0.492904	-1.22849	0.372915	0.0293472	-1.0294	0.168569	0.0738364	-0.103333	0.387341	0.689425	-0.375	0.487904	0.47349	not hybridized	-	-	-0.33	0.294449	0.191749	At3g23390	60S ribosomal protein L36a/L44 (RPL36aA) similar to ribosomal protein L41 GB:AAA34366 from [Candida maltosa]
1.08167	1.81582	0.554311	0.528045	1.60784	0.627161	-2.09815	0.387052	0.01101	0.995921	0.688107	0.129485	0.37	2.42741	0.816487	0.663333	0.723418	0.253172	0.865	0.544472	0.266591	0.36	2.14119	0.798314	At3g23670	phragmoplast-associated kinesin-related protein; putative similar to kinesin like protein GB:CAB10194 from [Arabidopsis thaliana]
0.55231	1.85872	0.658015	0.489855	1.68769	0.665118	-1.7858	0.346391	0.0123938	1.07844	0.905462	0.175276	-0.0266667	2.44175	0.986626	0.71	1.02504	0.353091	0.556667	0.0929158	0.00915942	0.266667	2.00959	0.839584	At3g23930	expressed protein
0.149186	1.03652	0.826399	0.264202	1.12255	0.724027	-1.00486	0.158347	0.00800555	0.715205	0.650642	0.197185	0.15	1.66	0.890002	0.253333	0.570731	0.522381	0.653333	0.390171	0.101163	0.44	1.34056	0.62702	At3g24120	myb family transcription factor contains Pfam profile: PF00249 myb-like DNA-binding domain
-0.0739199	0.4649	0.85919	-0.222403	0.304257	0.335133	-0.0552607	0.154641	0.588536	-1.16458	0.227192	0.0124799	-0.02	0.386264	0.936712	-0.446667	0.214554	0.0690403	-0.656667	0.255408	0.0469068	-0.606667	0.145717	0.0186932	At3g24290	ammonium transporter; putative similar to SP|Q9SQH9|AT13_ARATH Ammonium transporter 1; member 3 (AtAMT1;3) {Arabidopsis thaliana}; contains Pfam profile PF00909: Ammonium Transporter Family
1.06288	1.527	0.505013	0.48127	1.65657	0.665422	-1.39529	0.394461	0.0258236	1.22752	0.833895	0.125962	-0.02	2.41762	0.989869	0.856667	0.810823	0.208744	1.22	0.157162	0.00548619	0.653333	1.86913	0.60645	At3g24495	DNA mismatch repair protein MSH6-2 (MSH7) identical to SP|Q9SMV7 DNA mismatch repair protein MSH6-2 (AtMsh6-2) (MutS homolog 7) {Arabidopsis thaliana}; GC donor splice site at exon 11
0.696604	2.28981	0.741346	0.192734	1.41815	0.832653	-1.70815	0.341333	0.0129558	0.259418	0.669961	0.575453	0.0533334	2.32896	0.971964	0.39	0.921466	0.539794	0.15	0.183576	0.292631	-0.28	1.40032	0.762136	At3g24535	expressed protein ; expression supported by MPSS
-0.102879	0.0699179	0.28519	-0.169066	0.183735	0.252822	-0.440577	0.106372	0.0185806	-1.97567	0.163792	0.00234916	0.316667	0.37099	0.277373	-0.32	0.147309	0.0639379	-1.05667	0.0680686	0.00138037	-1.60667	0.414045	0.0214282	At3g24550	protein kinase family protein contains Pfam domain PF00069: Protein kinase domain
0.224269	1.47949	0.86556	0.698022	1.45785	0.495297	-1.31637	0.343868	0.0217526	0.819715	0.517929	0.111456	0.496667	1.91662	0.697494	0.513333	0.766572	0.365852	0.94	0.232594	0.0198047	0.486667	1.60777	0.652393	At3g24640	hypothetical protein
0.112072	0.228119	0.613434	-0.163277	0.0673687	0.0490366	-0.645462	0.177944	0.023707	-1.26543	0.0957165	0.00196439	-0.143333	0.661614	0.743543	-0.176667	0.40501	0.528791	-0.38	0.160935	0.0549096	-0.9	0.492747	0.0870665	At3g24880	expressed protein
0.562445	2.11035	0.689697	0.580935	1.2989	0.521277	-1.42812	0.385553	0.0237009	1.28355	0.405655	0.0321102	0.18	2.51291	0.912607	0.816667	0.815128	0.224819	1.45333	0.674488	0.0648857	0.733333	1.88511	0.569881	At3g25620	ABC transporter family protein similar to GB:AAC61893 from [Bactrocera tryoni] (Insect Mol. Biol. 6 (4); 343-356 (1997))
0.821406	0.154618	0.0842408	0.179649	0.797352	0.733579	-1.09017	0.171241	0.0080687	0.492442	0.348237	0.134636	-0.313333	0.305341	0.217481	0.353333	0.767224	0.508722	-0.323333	0.100664	0.0308234	0.19	1.22135	0.812839	At3g25770	allene oxide cyclase; putative / early-responsive to dehydration protein; putative / ERD protein; putative strong similarity to early-responsive to dehydration (ERD12) protein [GI:15320414]; similar to allene oxide cyclase GI:8977961 from [Lycopersicon esculentum]; contains Pfam profile PF06351: Allene oxide cyclase
-0.179169	1 replica hybridized	-	0.0319865	0.446755	0.917604	-1.00675	0.2563	0.0206475	0.2769	0.33738	0.28788	0.00999999	0.507445	0.975872	-0.17	0.210713	0.297137	-0.0933333	0.160728	0.420428	-0.236667	0.477528	0.481116	At3g25850	DC1 domain-containing protein similar to unknown protein GB:AAC79144 from [Arabidopsis thaliana]
-0.903365	2.10522	0.534787	-0.0349854	0.301217	0.866202	-1.35464	0.549057	0.0506783	-1.32647	0.664723	0.0749637	-0.596667	1.99766	0.656454	-0.973333	0.17673	0.0108115	-0.163333	0.453248	0.596225	-1.67	0.538609	0.0329681	At3g26060	peroxiredoxin Q; putative similar to peroxiredoxin Q [Sedum lineare] GI:6899842; contains Pfam profile: PF00578 AhpC/TSA (alkyl hydroperoxide reductase and thiol-specific antioxidant) family
not hybridized	-	-	0.406746	1.53668	0.691506	-1.48943	0.176075	0.00466662	0.415037	1 replica hybridized	-	not hybridized	-	-	0.643333	0.800895	0.298692	not hybridized	-	-	0.603333	1.64931	0.591137	At3g26270	cytochrome P450 71B25; putative (CYP71B25) identical to Cytochrome P450 71B25 (SP:Q9LTL2) [Arabidopsis thaliana]; contains Pfam profile: PF00067 cytochrome P450
-0.525227	1.20818	0.530034	-0.633967	0.467193	0.142839	-2.4736	0.337968	0.00629535	-1.94565	0.292031	0.00744843	-0.473333	1.93169	0.712559	-0.57	1.43816	0.563313	0.333333	0.20306	0.104641	-1.91667	1.05249	0.0875188	At3g26640	transducin family protein / WD-40 repeat family protein contains 3 WD-40 repeats (PF00400); similar to ATAN11 (GI:2290528) [Arabidopsis thaliana] (Genes Dev. 11 (11); 1422-1434 (1997)); contains Pfam profile: PF00400 WD domain; G-beta repeat (3 copies)
-0.283943	0.537104	0.456507	-0.215314	0.123586	0.0953881	-0.554015	0.284662	0.0771795	-1.46834	0.155753	0.00361154	0.103333	0.543538	0.773227	-0.5	0.295466	0.0993549	-1.15667	0.321299	0.024769	-1.49333	0.719884	0.0694855	At3g26650	glyceraldehyde 3-phosphate dehydrogenase A; chloroplast (GAPA) / NADP-dependent glyceraldehydephosphate dehydrogenase subunit A identical to SP|P25856 Glyceraldehyde 3-phosphate dehydrogenase A; chloroplast precursor (EC 1.2.1.13) (NADP-dependent glyceraldehydephosphate dehydrogenase subunit A) {Arabidopsis thaliana}
0.222158	0.253795	0.268741	-0.0374652	0.0899428	0.517289	-1.03431	0.148356	0.00688636	-0.584876	0.241799	0.051501	-0.326667	0.710376	0.509276	-0.206667	0.315647	0.374407	0.133333	0.0152753	0.0043465	-0.583333	0.750555	0.310537	At3g27030	expressed protein
-0.733877	0.628089	0.180306	0.401746	0.319008	0.159708	0.195834	0.381026	0.468339	-0.786498	0.281699	0.0413155	-0.1	0.381182	0.6941	0.106667	0.142945	0.325381	-0.19	0.268514	0.345087	-1.03	0.346987	0.0358099	At3g27690	chlorophyll A-B binding protein (LHCB2:4) nearly identical to Lhcb2 protein [Arabidopsis thaliana] GI:4741950; similar to chlorophyll A-B binding protein 151 precursor (LHCP) GB:P27518 from [Gossypium hirsutum]; contains Pfam PF00504: Chlorophyll A-B binding protein
-0.216719	0.333208	0.376939	0.319816	0.974482	0.630976	-1.45513	0.252033	0.00997009	0.593317	0.373559	0.111718	0.0366667	0.372872	0.880428	0.31	0.545069	0.428436	-0.426667	0.240069	0.0913069	0.146667	1.50274	0.881311	At3g28290	integrin-related protein 14a identical to At14a protein GI:11994573 [Arabidopsis thaliana] [Gene 230 (1); 33-40 (1999)]; At14a protein [Arabidopsis thaliana] GI:4589123
-0.0763102	1.21044	0.923017	-0.116726	1.01956	0.861219	-1.16243	0.24066	0.0138528	1.09462	0.578016	0.0819777	-0.0433333	1.70705	0.968925	0.25	0.627455	0.561449	0.756667	0.148436	0.0125861	0.726667	1.75626	0.547977	At3g28300	integrin-related protein 14a identical to integrin-related At14a protein GI:11994573 [Arabidopsis thaliana]
0.177885	1.01129	0.789401	0.14873	0.748542	0.761	-1.22318	0.294458	0.0185657	0.558199	0.403295	0.139575	-0.296667	1.47409	0.760677	0.14	0.546168	0.700473	-0.16	0.180831	0.265096	0.313333	1.28415	0.713673	At3g28410	F-box family protein low similarity to ribosomal RNA apurinic site specific lyase [Triticum aestivum] GI:6505722; contains F-box domain Pfam:PF00646
-0.0598262	0.0298311	0.215799	-0.296778	0.50133	0.558599	-0.964994	0.487102	0.218585	not hybridized	-	-	0.025	0.120208	0.817894	0.116667	0.394631	0.659552	-1.24	1 replica hybridized	-	-2.27	0.696348	0.0299647	At3g28430	expressed protein non-consensus GC donor splice site at exon 16
0.0978013	0.495148	0.764872	-0.145598	0.26263	0.441935	0.0159412	0.169918	0.879193	-1.27577	0.232499	0.0107278	0.0366667	0.240069	0.81613	0.0833333	0.119304	0.349936	-0.913333	0.0404145	0.000652034	-0.913333	0.52634	0.0951624	At3g28910	myb family transcription factor (MYB30) identical to myb-like protein GB:AJ007289 [Arabidopsis thaliana] (Plant J. 20 (1); 57-66 (1999))
-0.00417698	0.55716	0.990819	-0.385387	0.426934	0.255768	-0.241722	0.0329676	0.0074393	-1.09003	0.0910453	0.00220908	-0.143333	0.610437	0.723626	-0.6	0.242487	0.0503666	-0.92	0.0818535	0.00262823	-0.72	0.548361	0.150803	At3g29000	calcium-binding EF hand family protein similar to calmodulin-like MSS3 GI:9965747 from [Arabidopsis thaliana]; contains INTERPRO:IPR002048 calcium-binding EF-hand domain
0.274929	1.59706	0.7937	0.263625	1.22873	0.746015	-1.50185	0.238244	0.00824973	0.502091	0.545381	0.2487	-0.346667	1.97526	0.789851	0.41	0.707602	0.421271	0.34	0.284781	0.174569	-0.0333333	1.52919	0.973313	At3g42730	Ulp1 protease family protein contains Pfam profile PF02902: Ulp1 protease family; C-terminal catalytic domain; similar to At3g24380; At5g36840; At5g35010; At3g42740; At4g05290; At2g14770; At3g43390; At2g05560; At4g08880; At1g34730; At1g27790; At1g34740; At1g27780; At5g36850; At1g52020; At3g24390; At4g05280; At1g25886; At4g03300
0.801516	1.52558	0.593193	0.779733	1.30074	0.407809	-1.61807	0.364331	0.0165127	1.41882	0.804954	0.093425	0.543333	1.87687	0.665831	0.983333	1.01933	0.236701	1.58667	0.316596	0.013013	0.793333	1.95032	0.554082	At3g42980	hypothetical protein
0.219566	1 replica hybridized	-	-0.254954	0.226984	0.192676	-1.4183	0.412842	0.0268645	-0.846924	0.274877	0.032323	0.02	0.176918	0.862855	-0.89	0.06245	0.00163718	-1.07	0.247588	0.0173833	-2.02	0.636632	0.0315509	At3g43290	hypothetical protein glyceraldehyde-3-phosphate dehydrogenase; Equus caballus; EMBL:AF097179
-1.45506	1.84441	0.465226	-0.143868	0.246692	0.418866	-0.00678579	0.200204	0.960016	0.0947806	0.251183	0.578913	0.273333	0.390043	0.348714	-1.06	0.588982	0.0893372	-2	0.655744	0.0340155	-1.19333	0.529937	0.0598913	At3g43350	helicase-related low similarity to SP|Q9UUA2 DNA repair and recombination protein pif1; mitochondrial precursor {Schizosaccharomyces pombe}
0.172676	0.769175	0.734888	0.25417	0.9007	0.675178	-1.19985	0.198644	0.00886226	0.43519	0.49848	0.265146	-0.0466666	0.775134	0.926464	-0.106667	0.790021	0.836854	0.28	0.0173205	0.00127308	-0.0133333	1.08887	0.985004	At3g43430	zinc finger (C3HC4-type RING finger) family protein contains Pfam profile: PF00097 zinc finger; C3HC4 type (RING finger)
0.027745	1 replica hybridized	-	0.194575	0.164985	0.184473	-0.95144	0.769398	0.166592	-0.610053	1 replica hybridized	-	not hybridized	-	-	-0.0733333	0.147422	0.479718	-0.195	0.0353553	0.0811751	-1.02667	0.369098	0.0404845	At3g43440	expressed protein
0.377689	1.94835	0.829658	0.565563	1.56984	0.595197	-1.57256	0.210453	0.0059109	1.47191	0.890037	0.103853	0.0866666	2.36815	0.955223	0.786667	1.01687	0.312213	0.953333	0.295014	0.0304695	0.616667	1.85775	0.623388	At3g44080	F-box family protein contains F-box domain Pfam:PF00646
-0.0106325	0.56124	0.976804	-0.306404	0.377917	0.297075	-0.22661	0.092134	0.0533617	-1.21085	0.0573042	0.000841321	-0.246667	0.111505	0.061862	-0.133333	0.0950438	0.135728	-0.996667	0.0950439	0.00301757	-0.816667	0.501431	0.106048	At3g44200	protein kinase family protein contains protein kinase domain; Pfam:PF00069; contains serine/threonine protein kinase domain; INTERPRO:IPR002290
0.165756	0.813634	0.821422	-0.286271	0.245493	0.183108	-1.43647	0.250439	0.0100228	-2.14169	0.131774	0.00122783	-0.136667	0.664555	0.755758	-0.6	0.167033	0.0248735	-1.80667	0.246847	0.00616519	-2.48	0.399625	0.00854449	At3g44490	histone deacetylase-related / HD-related similar to SP|O09106 Histone deacetylase 1 (HD1) {Mus musculus}
not hybridized	-	-	not hybridized	-	-	-1.63391	0.0290171	0.00781089	not hybridized	-	-	not hybridized	-	-	not hybridized	-	-	-0.06	1 replica hybridized	-	0.67	2.17387	0.646848	At3g44730	kinesin motor protein-related similar to 4 other kinesin-like proteins of A. thaliana: F02P16.12 (PID:g2191180); katA (D11371); katB (D21137); and katC (D21138); contains non-consensus AT-AC splice sites at intron 10
0.880684	1.40737	0.3917	0.968003	1.78678	0.447219	-1.50642	0.457076	0.0295553	1.09268	0.747867	0.126256	0.176667	2.51321	0.914224	0.786667	0.932756	0.281535	1.17667	0.294845	0.0202945	0.47	1.77761	0.691927	At3g44785	U2AF splicing factor subunit; putative / U2 auxiliary factor 38 kDa subunit; putative contains Pfam profile PF00642 (View Sanger Pfam): Zinc finger C-x8-C-x5-C-x3-H type (and similar); similar to SP:Q94535 Splicing factor U2af 38 kDa subunit (U2 auxiliary factor 38 kDa subunit) Drosophila melanogaster
-0.360973	0.442738	0.293403	0.1172	0.815775	0.826997	-1.09269	0.165071	0.00745411	0.131149	0.40214	0.63478	-0.0466667	0.928781	0.938579	0.403333	0.682227	0.413526	0.46	0.101489	0.0158411	0.146667	1.05396	0.83199	At3g44890	50S ribosomal protein L9; chloroplast (CL9) contains Pfam profile PF03948: Ribosomal protein L9; C-terminal domain; contains Pfam profile PF01281: ribosomal protein L9; N-terminal domain; contains TIGRfam profile TIGR00158: ribosomal protein L9
-0.189589	0.606913	0.64267	0.150176	0.619264	0.715662	-1.52288	0.087511	0.00103741	-0.816749	0.60963	0.146926	-0.0633334	0.948385	0.918483	0.0366667	0.630026	0.928902	-0.106667	0.255799	0.545172	-1.58667	0.899185	0.0924488	At3g44910	cation/hydrogen exchanger; putative (CHX12) monovalent cation:proton antiporter family 2 (CPA2) member; PMID:11500563
-0.143261	0.111908	0.321269	0.0788177	0.235025	0.619479	-1.11987	0.116974	0.0453958	0.857981	1 replica hybridized	-	-0.05	0.0424264	0.344042	0.33	0.363731	0.256689	0.1	1 replica hybridized	-	0.366667	1.29114	0.671491	At3g45010	serine carboxypeptidase III; putative similar to serine carboxypeptidase III from Oryza sativa SP|P37891; Matricaria chamomilla GI:6960455; Hordeum vulgare SP|P21529; Triticum aestivum SP|P11515; contains Pfam profile PF0450 serine carboxypeptidase
-0.517535	1 replica hybridized	-	-0.551764	0.400528	0.142055	-0.0712467	0.135451	0.440839	-0.810647	0.176057	0.0149017	0.135	0.0636396	0.204833	-0.28	0.315753	0.264346	-1.20333	0.0550757	0.000697545	-0.463333	0.655159	0.345293	At3g45860	receptor-like protein kinase; putative similar to receptor-like protein kinase 4 (gi:13506745); 5 (gi:13506747); and 6 (gi:13506749) from Arabidopsis thaliana; contains Pfam protein kinase domain PF00069
-0.200091	1.07888	0.7785	0.283042	1.06501	0.689481	-1.42865	0.126513	0.00245236	0.757458	0.478282	0.109845	-0.483333	1.24388	0.570281	-0.0933333	0.254231	0.589917	-0.0633333	0.67656	0.886097	0.263333	1.5709	0.798888	At3g46010	actin-depolymerizing factor 1 (ADF1) identical to SP|Q39250 Actin-depolymerizing factor 1 (ADF-1) (AtADF1) {Arabidopsis thaliana}
0.173547	1.76028	0.911806	-0.25933	0.344316	0.320634	-1.24046	0.450561	0.0417398	-0.578944	0.471759	0.165331	-0.393333	1.51797	0.697513	-0.723333	0.257164	0.0396444	not hybridized	-	-	-0.63	0.429302	0.126151	At3g46030	histone H2B; putative strong similarity to histone H2B Arabidopsis thaliana GI:2407802; Gossypium hirsutum SP|O22582; Lycopersicon esculentum GI:3021489; contains Pfam profile PF00125 Core histone H2A/H2B/H3/H4
1.19017	2.84297	0.659698	0.688529	2.02214	0.713799	-2.10315	0.28402	0.00600582	0.967445	0.648489	0.122492	0.303333	2.73101	0.865209	0.74	1.12641	0.373121	0.993333	0.070946	0.00169605	0.463333	1.91469	0.715843	At3g47020	F-box family protein contains F-box domain Pfam:PF00646
-0.861441	0.937274	0.252399	0.0524354	0.17448	0.651349	0.154262	0.131289	0.178833	-1.01266	0.385543	0.0454118	0.00333333	0.707766	0.994232	-0.0633333	0.0665833	0.241213	0.0366667	0.188237	0.767945	-0.586667	0.530503	0.195516	At3g47470	chlorophyll A-B binding protein 4; chloroplast / LHCI type III CAB-4 (CAB4) identical to SP|P27521 Chlorophyll A-B binding protein 4; chloroplast precursor (LHCI type III CAB-4) (LHCP) {Arabidopsis thaliana}
-0.197697	2.02601	0.881335	0.617051	1.44051	0.535912	-1.52924	0.220413	0.00686334	0.677814	0.502282	0.143643	0.4	2.85459	0.830855	0.823333	0.944475	0.270147	1.16333	0.349619	0.0288117	0.646667	2.0756	0.643496	At3g47550	zinc finger (C3HC4-type RING finger) family protein contains Pfam domain; PF00097: Zinc finger; C3HC4 type (RING finger)
-0.00858395	1.62099	0.993514	0.52078	1.3535	0.572029	-1.28417	0.21496	0.00918097	0.655374	0.555591	0.179607	0.373333	2.01083	0.778272	0.71	0.939521	0.320743	0.69	0.134536	0.0124365	0.903333	2.05208	0.525439	At3g47710	bHLH family protein
-0.727151	1 replica hybridized	-	-0.00410708	0.067726	0.941974	0.0505733	0.224477	0.732611	-0.220048	0.136314	0.106311	0.425	0.275772	0.273853	-0.15	0.160935	0.247803	-1.05667	0.0404146	0.00048726	-0.54	0.623618	0.272437	At3g48400	DC1 domain-containing protein similar to UV-B light insensitive ULI3 [Arabidopsis thaliana] GI:17225050; contains Pfam profile PF03107: DC1 domain
-0.235962	0.183257	0.155482	-0.0205874	0.106351	0.741801	-0.162405	0.142775	0.185029	-1.0589	0.124188	0.00433266	0.15	0.461194	0.62994	0.0833333	0.215484	0.571945	-0.62	0.163707	0.0224597	-1.11	0.367151	0.0345879	At3g48420	haloacid dehalogenase-like hydrolase family protein low similarity to SP|P95649 CbbY protein {Rhodobacter sphaeroides}; contains InterPro accession IPR005834: Haloacid dehalogenase-like hydrolase
0.0609074	1.29153	0.942338	0.285377	1.10545	0.696667	-1.07707	0.356982	0.0344347	0.857827	0.576896	0.124223	0.123333	1.90537	0.920971	0.226667	0.566245	0.559794	0.49	0.401123	0.168615	0.156667	1.1812	0.83966	At3g48730	glutamate-1-semialdehyde 2;1-aminomutase 2 (GSA 2) / glutamate-1-semialdehyde aminotransferase 2 (GSA-AT 2) identical to GSA2 [SP|Q42522]
-0.152397	2.0234	0.932445	-0.536602	0.562837	0.238605	-1.46868	0.56248	0.0451257	-0.563897	0.233389	0.180885	-0.41	1.81017	0.732691	-0.79	1 replica hybridized	-	not hybridized	-	-	-0.566667	0.292973	0.0787227	At3g48960	60S ribosomal protein L13 (RPL13C) 60S ribosomal protein L13 (BBC1); Arabidopsis thaliana; gb:X75162
0.284212	1.04696	0.684508	0.431219	1.20084	0.596067	-1.15815	0.207395	0.0106489	0.968687	0.587935	0.10335	-0.02	1.60178	0.98471	0.633333	0.75831	0.284936	0.493333	0.0404145	0.00222955	0.49	1.4368	0.614587	At3g49480	hypothetical protein several hypothetical proteins - Arabidopsis thaliana
0.0405801	0.363902	0.86468	-0.0948501	0.356984	0.684091	-1.0688	0.170312	0.00845597	-0.12381	0.215483	0.4149	0.263333	0.883704	0.65716	-0.0333333	0.293655	0.862301	0.566667	0.233524	0.0522149	-0.05	1.05057	0.941809	At3g49670	leucine-rich repeat transmembrane protein kinase; putative CLAVATA1 receptor kinase; Arabidopsis thaliana; EMBL:ATU96879
0.253892	0.617189	0.550058	0.323707	1.25434	0.699122	-1.25049	0.118747	0.00290154	1.0353	0.614832	0.10034	-0.433333	1.22818	0.60333	0.4	0.691954	0.422168	0.886667	0.117189	0.00577246	0.626667	1.76823	0.601836	At3g51230	hypothetical protein
-0.557243	1 replica hybridized	-	-0.321364	0.196976	0.104406	-0.0562949	0.0527853	0.184912	-1.7277	0.19521	0.00410393	-0.183333	0.145029	0.159987	-0.433333	0.176163	0.0509179	-0.67	0.183576	0.0241224	-0.93	0.383536	0.0522859	At3g51760	hypothetical protein hypothetical protein F17M19.12 - Arabidopsis thaliana; EMBL:AC021665
-0.2786	0.918431	0.651739	-0.490696	0.597219	0.289307	-1.16009	0.248696	0.01499	-0.590376	0.900743	0.375688	-0.31	1.7102	0.783273	-1.25	0.0282842	0.010185	-0.535	0.756604	0.5	-0.633333	0.411015	0.116384	At3g52590	ubiquitin extension protein 1 (UBQ1) / 60S ribosomal protein L40 (RPL40B) identical to GI:166929; GI:166930
-0.497439	0.238317	0.068716	-0.633671	0.547697	0.184226	-1.13601	0.181141	0.0082331	-0.589337	0.214508	0.041466	-0.506667	0.0321455	0.00133906	-0.903333	0.36074	0.0492633	-0.99	0.468722	0.0672683	-1.12	0.236432	0.0145314	At3g53460	29 kDa ribonucleoprotein; chloroplast / RNA-binding protein cp 29 nearly identical to SP|Q43349 29 kDa ribonucleoprotein; chloroplast precursor (RNA-binding protein cp29) {Arabidopsis thaliana}
0.2961	0.320944	0.251147	-0.456408	0.882695	0.461488	0.0671067	0.183364	0.579916	-1.13005	0.224918	0.0130367	-0.193333	0.0472582	0.0193408	-0.35	0.190788	0.0864037	-0.37	0.07	0.0117215	-0.91	0.512152	0.0913468	At3g53510	ABC transporter family protein breast cancer resistance protein (BCRP); Homo sapiens; EMBL:AF098951
-0.187756	1.14185	0.854545	-0.270556	0.634327	0.538961	-1.2089	0.350536	0.0275921	-0.996507	0.597584	0.101348	-0.253333	1.08841	0.725855	-1.40667	0.0757188	0.000964439	-0.255	0.516188	0.611785	-1.20667	0.0493289	0.0005566	At3g53740	60S ribosomal protein L36 (RPL36B) 60S RIBOSOMAL PROTEIN L36 - Schizosaccharomyces pombe; swissprot:Q92365
-0.578082	0.535969	0.202692	-0.729097	0.508585	0.129816	-0.616597	0.0805309	0.00573943	-0.707559	0.674255	0.2114	-0.56	1.18444	0.498894	-1.36333	0.306649	0.0164489	-0.63	0.496689	0.159153	-0.656667	0.699452	0.245443	At3g53890	40S ribosomal protein S21 (RPS21B) ribosomal protein S21; cytosolic - Oryza sativa; PIR:S38357
not hybridized	-	-	-0.192338	0.346305	0.442541	-1.70957	0.00131275	0	0.843903	0.313506	0.0432585	-0.275	0.233345	0.344042	0.485	0.289914	0.254587	0.09	0.141421	0.533475	0.54	1.94031	0.677373	At3g53980	protease inhibitor/seed storage/lipid transfer protein (LTP) family protein contains Pfam protease inhibitor/seed storage/LTP family domain PF00234
-1.1501	1.59385	0.337786	0.259398	0.321997	0.296698	-1.10223	0.249817	0.016471	-1.15857	0.320361	0.0246072	-0.1	1.27526	0.904401	-0.0433333	0.460036	0.885395	-0.646667	0.321299	0.0733494	-1.55333	0.657749	0.0548931	At3g54050	fructose-1;6-bisphosphatase; putative / D-fructose-1;6-bisphosphate 1-phosphohydrolase; putative / FBPase; putative strong similarity to fructose-1;6-bisphosphatase [Brassica napus] GI:289367; identical to SP|P25851 Fructose-1;6-bisphosphatase; chloroplast precursor (EC 3.1.3.11) (D-fructose-1;6-bisphosphate 1-phosphohydrolase) (FBPase) {Arabidopsis thaliana}; contains Pfam profile PF00316: fruct…
-0.22107	0.413619	0.452309	-0.311043	0.518006	0.410103	-1.03265	0.235737	0.0173129	-1.00668	0.261763	0.0217507	-0.563333	0.166533	0.0279165	-0.613333	0.124231	0.0134013	-1.19333	0.471204	0.0482425	-0.76	0.329242	0.0572393	At3g54210	ribosomal protein L17 family protein contains Pfam profile: PF01196 ribosomal protein L17
-0.0718372	0.215014	0.621286	-0.469391	0.0709483	0.00731299	-0.977579	0.0866589	0.00258751	-1.34093	0.622672	0.0644228	-0.203333	0.0493288	0.0190593	-0.723333	0.300056	0.0528532	-1.36667	0.555098	0.0508344	-1.79667	0.430155	0.0185763	At3g54400	aspartyl protease family protein contains Pfam profile: PF00026 eukaryotic aspartyl protease
0.507032	1.43476	0.602792	0.446997	1.37162	0.629225	-1.54135	0.157199	0.00354039	0.720758	0.483255	0.124038	0.32	3.56382	0.91959	1.44	0.46669	0.143416	1.28667	0.439242	0.0367203	0.546667	2.07657	0.693136	At3g54620	bZIP transcription factor family protein contains Pfam profile: PF00170 bZIP transcription factor
-0.449496	0.185632	0.0524204	0.0143492	0.123892	0.870495	-0.206606	0.258439	0.306732	-1.1897	0.360898	0.0294361	-0.02	0.340441	0.928235	-0.13	0.21	0.395839	-0.453333	0.200333	0.0593583	-0.816667	0.557165	0.126397	At3g54890	chlorophyll A-B binding protein / LHCI type I (CAB) identical to chlorophyll A/B-binding protein [Arabidopsis thaliana] GI:16207; contains Pfam profile: PF00504 chlorophyll A-B binding protein
0.166697	1.78986	0.88667	0.470937	1.36808	0.609928	-1.42988	0.237639	0.00879899	0.849335	0.656773	0.155874	0.336667	2.07233	0.804855	0.753333	0.823974	0.254138	0.893333	0.202073	0.0166313	0.55	1.65012	0.622059	At3g55250	expressed protein predicted pectate-lyase; Arabidopsis thaliana; PIR:T06728
0.243417	0.550658	0.644316	0.0323764	1.43451	0.971619	-1.67452	0.173034	0.00367404	-0.491606	0.382535	0.156171	0.0266667	0.535755	0.939153	0.156667	0.73146	0.746265	0.556667	0.56359	0.229252	0.133333	1.08611	0.851319	At3g55280	60S ribosomal protein L23A (RPL23aB) various ribosomal L23a proteins
0.775486	0.957194	0.456825	0.224463	0.464717	0.496355	-1.20696	0.441102	0.0420867	-0.704419	0.479864	0.125682	0.0433333	1.17202	0.954764	0.21	0.360416	0.419127	0.456667	0.390043	0.179758	-0.816667	0.764613	0.205546	At3g55330	photosystem II reaction center PsbP family protein contains Pfam profile PF01789: PsbP
-0.105786	1.16225	0.889212	0.463934	1.19456	0.568922	-1.1944	0.213284	0.0105362	0.499922	0.524855	0.243557	0.453333	2.15078	0.750046	0.516667	0.789071	0.374384	0.723333	0.147422	0.013565	0.466667	1.52133	0.64831	At3g55690	expressed protein predicted proteins; Arabidopsis thaliana
0.225521	0.506284	0.521081	0.0318166	0.448618	0.909811	0.391041	0.103511	0.0229565	-1.44371	0.545076	0.0440942	0.476667	0.766572	0.394128	-0.02	0.29	0.915835	-0.503333	0.221886	0.0590941	-0.67	0.748064	0.260994	At3g55710	UDP-glucoronosyl/UDP-glucosyl transferase family protein contains Pfam profile: PF00201 UDP-glucoronosyl and UDP-glucosyl transferase
0.628551	1.46373	0.534524	0.534116	1.28211	0.548162	-2.15507	0.331687	0.00789157	0.683953	0.458786	0.282024	0.21	2.28237	0.88802	0.65	0.997146	0.376085	0.623333	0.152753	0.019436	0.326667	2.06778	0.810039	At3g55740	proline transporter 2 (ProT2) identical to proline transporter 2 GI:1769903 from [Arabidopsis thaliana]
-0.221446	0.485086	0.635041	-0.341511	0.0850272	0.0204075	-0.930762	0.437972	0.0655134	-1.8292	0.235017	0.00544301	0.333333	0.796074	0.543679	-0.54	0.307896	0.0934287	-1.47333	0.125831	0.00242253	-2.37333	0.0585947	0.000203117	At3g56010	expressed protein
-0.0104562	0.484756	0.973591	-0.407072	0.532226	0.312742	-0.21577	0.0748637	0.0377495	-1.45892	0.0576385	0.000578094	-0.106667	0.603518	0.788436	-0.91	0.540278	0.100156	-0.746667	0.241937	0.0332606	-0.843333	0.875348	0.237117	At3g56090	ferritin; putative similar to ferritin subunit cowpea2 precursor [Vigna unguiculata] GI:2970654; contains Pfam profile PF00210: Ferritin-like domain
-0.406233	0.183872	0.0620067	-0.786082	0.691205	0.186217	-2.24686	0.364309	0.00850399	-2.43713	0.397196	0.00870124	0.183333	0.438216	0.543988	-1.13	0.35	0.030522	-1.59	0.196723	0.00506392	-2.13	0.226495	0.00374792	At3g56910	expressed protein
0.535064	0.804969	0.368665	0.336181	0.901959	0.58512	-1.29447	0.0979038	0.00193401	0.0903657	0.25489	0.589917	-0.04	0.384318	0.873551	0.44	0.614898	0.340906	0.0733333	0.328684	0.736409	0.423333	1.5885	0.689716	At3g58590	pentatricopeptide (PPR) repeat-containing protein contains Pfam profile PF01535: PPR repeat
-0.0534393	1 replica hybridized	-	-0.509491	0.825712	0.3971	-0.0129976	0.353605	0.974549	not hybridized	-	-	0.08	1 replica hybridized	-	-0.483333	0.232451	0.0691923	-1.74333	0.140475	0.0021573	not hybridized	-	-	At3g59670	expressed protein ; expression supported by MPSS
0.0501003	0.421393	0.855907	-0.134981	0.337434	0.56741	0.264183	0.0987004	0.0446512	-1.02568	0.2696	0.0227687	-0.0533333	0.289194	0.779682	0.206667	0.170392	0.170453	-0.656667	0.0665833	0.00340952	-0.526667	0.405257	0.15325	At3g61280	expressed protein ; expression supported by MPSS
-0.103311	1.337	0.905783	0.565705	1.42669	0.562972	-1.45296	0.273537	0.0117265	0.590519	0.436018	0.145884	0.516667	1.89056	0.6826	0.736667	0.842872	0.269265	1.00667	0.296873	0.0277873	0.526667	1.64056	0.634089	At3g61580	delta-8 sphingolipid desaturase (SLD1) identical to delta-8 sphingolipid desaturase GI:3819710 from [Arabidopsis thaliana]; contains Pfam profile PF00487: Fatty acid desaturase; contains Pfam profile PF00173: Heme/Steroid binding domain
0.0419166	0.404547	0.874109	0.28965	0.773791	0.583913	-1.28122	0.217356	0.00952603	0.631674	0.427694	0.126487	-0.28	1.41534	0.76452	0.273333	0.576223	0.49766	-0.233333	0.0635085	0.0238153	0.22	1.43764	0.815786	At3g61710	autophagy protein Apg6 family contains weak similarity to Beclin 1 (Coiled-coil myosin-like BCL2-interacting protein) (Protein GT197) (Swiss-Prot:Q14457) [Homo sapiens]; contains Pfam profile PF04111: Autophagy protein Apg6
0.105424	0.105213	0.391227	0.310742	0.655022	0.501145	-1.23566	0.437723	0.0398616	-0.288428	0.405624	0.346569	-0.025	0.714178	0.96851	0.286667	0.452143	0.386684	-0.12	0.0707107	0.251332	-0.116667	1.3238	0.892686	At3g61950	basic helix-loop-helix (bHLH) family protein contains Pfam profile: PF00010 helix-loop-helix DNA-binding domain
-0.119971	0.268838	0.520404	-0.506143	0.374297	0.141531	-1.08624	0.255005	0.0179745	-2.3365	0.144002	0.00120255	-0.123333	0.480035	0.699841	-1.04333	0.372872	0.0400354	-1.63667	0.270986	0.00901463	-2.36333	0.52176	0.0158614	At3g62030	peptidyl-prolyl cis-trans isomerase; chloroplast / cyclophilin / rotamase / cyclosporin A-binding protein (ROC4) identical to peptidyl-prolyl cis-trans isomerase; chloroplast precursor; PPIase (cyclophilin; cyclosporin A-binding protein) [Arabidopsis thaliana] SWISS-PROT:P34791; identical to cDNA nuclear-encoded chloroplast stromal cyclophilin (ROC4) GI:405130
-0.298731	0.712768	0.54334	0.244134	0.243628	0.222832	-0.220322	0.0478308	0.0141564	-1.20674	0.219	0.0109065	0.326667	0.735142	0.52198	0.0533333	0.135769	0.566458	-0.453333	0.355012	0.157503	-1.18667	0.358515	0.0291038	At3g63140	mRNA-binding protein; putative similar to mRNA binding protein precursor (GI:26453355) [Lycopersicon esculentum]
0.000168425	0.368379	0.999588	-0.0815659	0.238318	0.602874	-1.53687	0.263129	0.00963218	-0.291434	0.0273707	0.0438354	0.01	0.367696	0.975527	-0.0533333	0.090185	0.413412	0.923333	0.240069	0.0217997	0.456667	1.61686	0.673089	At3g63160	expressed protein
0.208778	1.39771	0.820044	0.485051	1.10877	0.530316	-1.0111	0.28706	0.0258544	0.684465	0.468152	0.125058	-0.236667	1.90014	0.8492	0.476667	0.688065	0.353034	0.643333	0.292803	0.0626318	0.403333	1.33013	0.651854	At3g63210	expressed protein identical to senescence-associated protein SAG102 (GI::22331931) [Arabidopsis thaliana] (unpublished); contains Pfam profile PF04570: Protein of unknown function (DUF581)
0.24591	1 replica hybridized	-	0.131269	0.150418	0.270614	-1.06044	0.417217	0.0484244	-1.46365	0.0440266	0.000268487	0.075	0.0212132	0.125666	-0.693333	0.051316	0.00182101	-0.82	0.0964365	0.00457871	-1.56333	0.515396	0.0343721	At3g63250	homocysteine S-methyltransferase 2 (HMT-2) 99.7% identical to homocysteine S-methyltransferase AtHMT-2 (GI:6685163) [Arabidopsis thaliana]
0.180146	0.351969	0.468873	0.0983156	0.0743573	0.159685	-0.429878	0.110313	0.0224748	-1.30406	0.45162	0.0374621	0.353333	0.604511	0.417916	-0.533333	0.0737111	0.00630701	-0.413333	0.280416	0.125241	-1.14	0.353412	0.0305739	At3g63490	ribosomal protein L1 family protein ribosomal protein L1; S.oleracea; EMBL:SORPL1
0.223278	0.565989	0.564963	0.139668	0.870204	0.807514	-1.07652	0.124441	0.00452205	0.689001	0.449409	0.117918	-0.223333	0.936607	0.71967	0.17	0.512152	0.623398	0.37	0.0818535	0.015925	0.326667	1.02666	0.636903	At3g66654	peptidyl-prolyl cis-trans isomerase cyclophilin-type family protein contains Pfam domain; PF00160: peptidyl-prolyl cis-trans isomerase; cyclophilin-type
not hybridized	-	-	not hybridized	-	-	-1.36032	0.0958017	0.0327383	not hybridized	-	-	not hybridized	-	-	1.41	1 replica hybridized	-	0.03	1 replica hybridized	-	0.23	1.43398	0.807244	At4g00310	expressed protein
0.453915	0.864614	0.459169	0.454325	1.27013	0.599962	-1.51805	0.123761	0.00231532	0.988797	0.768114	0.154279	-0.13	1.75206	0.909499	0.74	0.952838	0.310805	0.273333	0.341516	0.299989	0.453333	1.76976	0.70066	At4g00560	methionine adenosyltransferase regulatory beta subunit-related contains weak similarity to methionine adenosyltransferase regulatory beta subunit (GI:6815285) [Homo sapiens]
0.0257768	0.983728	0.967924	0.37527	0.945857	0.563882	-1.14511	0.102005	0.00273516	0.714547	0.631022	0.187749	-0.136667	1.18795	0.860479	0.396667	0.550848	0.338552	0.23	0.19975	0.184274	0.41	1.41269	0.665076	At4g00755	F-box family protein ; similar to SKP1 interacting partner 2 (SKIP2) TIGR_Ath1:At5g67250
-0.331867	0.57119	0.420218	-0.496547	0.451204	0.194759	-1.02409	0.11197	0.00387134	-0.240089	0.584206	0.551069	-0.206667	0.265393	0.309832	-1.18333	0.414769	0.0385968	-0.593333	0.638148	0.248604	-0.646667	0.762649	0.279671	At4g00810	60S acidic ribosomal protein P1 (RPP1B) similar to acidic ribosomal protein p1
0.405817	0.946536	0.535099	0.792005	1.51415	0.462145	-1.391	0.168973	0.00494895	0.761191	0.489894	0.114401	-0.193333	1.28485	0.818762	0.633333	0.99631	0.385682	0.313333	0.247857	0.159977	0.44	1.60053	0.680908	At4g00940	Dof-type zinc finger domain-containing protein similar to DNA-binding protein DAG1/BBFa GI:4581965 [Arabidopsis thaliana]
not hybridized	-	-	-1.61564	1.77819	0.257419	-1.09105	0.435636	0.176399	-1.51734	0.443092	0.0268532	not hybridized	-	-	-2.1	1.1221	0.0834325	-2.30667	0.9943	0.0567181	-2.335	1.13844	0.211354	At4g01023	zinc finger (C3HC4-type RING finger) family protein contains Pfam profile: PF00097 zinc finger; C3HC4 type (RING finger)
-0.0632306	0.349234	0.783512	-0.423065	0.51356	0.291321	-1.31873	0.123789	0.00299244	-0.711631	0.35535	0.0742192	-0.0433333	0.807857	0.934446	-0.473333	0.513939	0.251719	-1.26667	0.265393	0.0143194	-1.08333	0.231156	0.0148394	At4g01460	basic helix-loop-helix (bHLH) family protein contains Pfam profile: PF00010 helix-loop-helix DNA-binding domain
-0.155198	0.974431	0.808543	-0.38041	0.471071	0.299944	0.435082	0.0258226	0.00112237	-1.41869	0.198256	0.00664867	0.176667	0.621477	0.6712	-0.23	0.531131	0.531457	-0.706667	0.109697	0.00793672	-0.996667	0.810021	0.166769	At4g02040	expressed protein
0.0800286	0.297306	0.768437	-0.00415066	0.407827	0.990044	-1.35687	0.241502	0.0101542	-1.10413	0.00730596	0.00288061	0.0466667	0.400167	0.858608	-0.363333	0.110604	0.0295283	-0.00333333	0.0635085	0.93585	-1.12333	0.655769	0.0972995	At4g02680	tetratricopeptide repeat (TPR)-containing protein contains Pfam profile PF00515 TPR Domain
-1.08027	2.15194	0.476252	-0.133603	0.856128	0.812039	-2.30584	0.448725	0.0124519	-1.27794	0.63161	0.0727099	-0.666667	1.92793	0.610023	0.0533333	0.940868	0.930742	0.566667	0.587906	0.23697	-0.92	0.747462	0.166684	At4g03210	xyloglucan:xyloglucosyl transferase; putative / xyloglucan endotransglycosylase; putative / endo-xyloglucan transferase; putative contains similarity to xyloglucan endo-transglycosylase-like protein (XET-1) GI:5070246 from [Medicago truncatula]
-0.235056	0.723437	0.630262	0.0161467	0.408974	0.949907	0.397297	0.0672284	0.00864308	-1.12881	0.0992177	0.00260031	0.406667	0.576223	0.346068	-0.07	0.298161	0.72366	-0.213333	0.0305505	0.00676663	-0.903333	0.825611	0.198558	At4g03280	cytochrome B6-F complex iron-sulfur subunit; chloroplast / Rieske iron-sulfur protein / plastoquinol-plastocyanin reductase (petC) identical to gi:9843639; identical to cDNA rieske iron-sulfur protein precursor (petC) GI:5725449
0.638402	1 replica hybridized	-	0.418046	0.521008	0.301763	-1.4507	0.312594	0.0150005	-0.277294	0.228844	0.330499	-0.0633333	0.856757	0.909833	-0.283333	0.202073	0.135841	0.055	0.0353553	0.271599	-1.48	0.961405	0.116571	At4g03370	ubiquitin family protein contains INTERPRO:IPR000626 ubiquitin domain
-0.0472102	0.0854324	0.439505	0.196562	0.214966	0.252205	-1.14134	0.176246	0.00782066	0.222173	0.258758	0.279624	-0.23	0.817985	0.674394	-0.08	0.372693	0.745743	-0.22	0.09	0.0515127	-0.406667	0.433167	0.245446	At4g03970	Ulp1 protease family protein contains Pfam profile PF02902: Ulp1 protease family; C-terminal catalytic domain; similar to At5g28170; At1g35110; At1g44880; At3g42530; At4g19320; At5g36020; At3g43010; At2g10350
0.726957	1.05139	0.507138	0.304695	1.27768	0.717595	-1.65076	0.205967	0.00506683	1.38968	1.0245	0.143892	-0.12	2.5173	0.957147	0.54	0.956609	0.431316	0.81	0.331512	0.0515552	0.573333	1.93169	0.658363	At4g04220	disease resistance family protein contains leucine rich-repeat (LRR) domains Pfam:PF00560; INTERPRO:IPR001611; similar to Hcr2-2A [Lycopersicon pimpinellifolium] gi|3894389|gb|AAC78594
0.5233	1.32966	0.565799	0.508231	1.05142	0.491499	-1.62095	0.316657	0.0123542	0.898468	0.622685	0.12972	0.00999999	2.07805	0.994106	0.733333	0.834646	0.267472	0.383333	0.260832	0.125848	0.273333	1.70342	0.807164	At4g04402	two-component phosphorelay mediator; putative similar to ATHP1 [Arabidopsis thaliana] GI:4156241; ATHP2 [Arabidopsis thaliana] GI:4156243
0.124527	0.324294	0.574421	0.245775	0.560902	0.525699	0.369539	0.0183552	0.000729659	-1.07952	0.255172	0.0178842	0.306667	0.76742	0.560407	0.0666667	0.104083	0.382787	-0.286667	0.119304	0.0531712	-0.41	0.610492	0.364754	At4g04640	ATP synthase gamma chain 1; chloroplast (ATPC1) identical to SP|Q01908 ATP synthase gamma chain 1; chloroplast precursor (EC 3.6.3.14) {Arabidopsis thaliana}
0.271935	1.87479	0.825092	0.271378	1.05446	0.697637	-1.39742	0.306217	0.0155609	1.18797	0.723944	0.104923	0.32	2.08022	0.814855	0.33	1.0641	0.644929	0.796667	0.323471	0.0508023	0.496667	1.65944	0.65583	At4g05000	vacuolar protein sorting-associated protein 28 family protein / VPS28 family protein contains similarity to Swiss-Prot:Q02767 vacuolar protein sorting-associated protein VPS28 [Saccharomyces cerevisiae]
0.176576	0.40607	0.649002	0.31111	0.424572	0.333243	-1.05824	0.278675	0.0221218	0.0149503	1 replica hybridized	-	-0.0433333	0.297377	0.824308	-0.0666667	0.120968	0.440546	-1.06	0.434856	0.0517807	-0.66	0.93723	0.346887	At4g05160	4-coumarate--CoA ligase; putative / 4-coumaroyl-CoA synthase; putative similar to 4CL2 [gi:12229665] from Arabidopsis thaliana; 4CL1 [gi:12229631] from Nicotiana tabacum; contains Pfam AMP-binding enzyme domain PF00501; acyl-activating enzyme superfamily; identical to cDNA 4-coumarate-CoA ligase-like protein (At4g05160) GI:29893226
-0.511253	1 replica hybridized	-	-0.237336	0.265219	0.260537	-0.652077	1 replica hybridized	-	not hybridized	-	-	0	1 replica hybridized	-	-0.44	0.43715	0.223395	-1.37333	0.436501	0.0320635	not hybridized	-	-	At4g07340	replication protein-related contains similarity to Xenopus laevis replication protein A1 (SW:RFA1_XENLA); contains non-consensus (GC) donor splice site at intron 3
1.41172	1 replica hybridized	-	0.3166	1.7708	0.785973	-1.94164	0.341892	0.0103094	1.09703	0.739452	0.122835	-0.325	0.657609	0.611659	0.86	1.11485	0.313252	0.66	0.438406	0.279548	0.503333	2.06711	0.714217	At4g07493	hypothetical protein
0.174731	0.365573	0.621595	0.363329	0.140958	0.0463878	-0.84047	0.261006	0.137213	-1.18994	0.0925463	0.00201474	-0.0166667	0.420991	0.95157	0.0533333	0.170098	0.641511	-0.783333	0.218251	0.0249131	-1.37667	0.610109	0.0596694	At4g07950	DNA-directed RNA polymerase III family protein similar to SP|Q9Y2Y1 DNA-directed RNA polymerases III 12.5 kDa polypeptide (EC 2.7.7.6) (RNA polymerase III C11 subunit) {Homo sapiens}; contains Pfam profiles PF02150: RNA polymerases M/15 Kd subunit; PF01096: Transcription factor S-II (TFIIS)
0.211408	0.729658	0.665578	-0.288022	0.602877	0.489708	0.542489	0.0682383	0.00474601	-1.26369	0.283791	0.0163274	0.0866667	0.905778	0.88361	-0.4	0.234307	0.0978718	-0.74	0.0458258	0.00127586	-0.613333	0.869042	0.346061	At4g09170	expressed protein ; expression supported by MPSS
-0.297181	0.420277	0.5	-0.246615	0.450791	0.443121	-0.327408	0.201731	0.104266	-1.13913	0.243871	0.0152361	-0.0166667	0.633745	0.967808	-0.423333	0.190875	0.0615735	-1.02	0.09	0.0025851	-0.773333	0.187705	0.0190779	At4g09590	harpin-induced family protein / HIN1 family protein / harpin-responsive family protein similar to harpin-induced protein hin1 protein (GI:1619321) Nicotiana tabacum
0.816582	1.09948	0.327116	-0.285699	0.294831	0.236933	-0.443156	0.187858	0.0525825	-1.14662	0.205249	0.0104887	-0.08	0.147986	0.447948	0.516667	0.22053	0.0557027	0.303333	0.204287	0.123743	0.0233333	0.412593	0.930903	At4g10270	wound-responsive family protein similar to wound induced protein (GI:19320) [Lycopersicon esculentum]
-0.104023	1 replica hybridized	-	-0.225346	0.188412	0.344042	-1.67013	0.292558	0.0099948	0.913329	0.411578	0.196401	-0.09	2.29103	0.964669	0.64	0.79196	0.457621	0.14	1 replica hybridized	-	0	2.02233	1	At4g10310	sodium transporter (HKT1) identical to sodium transporter AtHKT1 [Arabidopsis thaliana] gi|7716474|gb|AAF68393
-0.0958709	0.452851	0.749015	-0.305598	0.590803	0.464046	0.0921864	0.177251	0.455669	-0.701816	0.154787	0.0163907	0.283333	0.90633	0.642437	-0.636667	0.418609	0.118936	-1.5	0.454313	0.0292431	-0.36	0.58643	0.399053	At4g10790	UBX domain-containing protein low similarity to SP|Q9UNN5 FAS-associated factor 1 (FAF1 protein) {Homo sapiens}; contains Pfam profile PF00789: UBX domain
-0.101028	0.360886	0.675673	0.239166	0.511297	0.502798	-0.90991	0.163523	0.0109669	-0.0555078	0.184127	0.661787	-0.0433333	0.380701	0.861928	-0.0166667	0.0404145	0.549165	-0.73	0.563205	0.153885	-1.47333	0.309892	0.0144284	At4g10840	kinesin light chain-related low similarity to kinesin light chain [Plectonema boryanum] GI:2645229; contains Pfam profile PF00515 TPR Domain
0.0970245	1 replica hybridized	-	0.080991	0.493927	0.804354	-0.944485	0.470988	0.0737229	-0.458027	0.281519	0.107771	0.24	1 replica hybridized	-	-0.376667	0.311341	0.17111	not hybridized	-	-	-1.05333	0.338575	0.0327568	At4g11810	SPX (SYG1/Pho81/XPR1) domain-containing protein weak similarity to SP|P51564 Tetracycline resistance protein; class H {Pasteurella multocida}; SP|P39843 Multidrug resistance protein 2 (Multidrug-efflux transporter 2) {Bacillus subtilis}; contains Pfam profile PF03105: SPX domain
-0.296803	1.74162	0.849441	0.304798	0.528257	0.427061	-1.03402	0.130076	0.00539822	-0.256462	0.417749	0.402445	-0.0766667	0.955004	0.902151	0.386667	0.646555	0.409101	0.3	0.19799	0.277965	-0.796667	1.10151	0.336932	At4g11960	expressed protein hypothetical protein F7H19.70 - Arabidopsis thaliana; PID:e1310057
0.701477	1 replica hybridized	-	0.361693	0.841367	0.535268	-1.67773	0.719736	0.0565073	-0.629202	0.85837	0.332988	-0.065	0.799031	0.927081	-0.316667	0.402037	0.305718	-0.005	0.148492	0.969708	-1.63	0.484458	0.0282055	At4g12130	glycine cleavage T family protein / aminomethyl transferase family protein contains Pfam profile: PF01571 glycine cleavage T-protein (aminomethyl transferase)
-0.101896	1.69637	0.926632	0.672917	1.31526	0.469559	-1.49196	0.337963	0.0165748	0.788354	0.68719	0.185519	0.383333	2.22613	0.793641	0.7	0.95	0.330034	1.11	0.335112	0.0290637	0.406667	1.6784	0.715513	At4g12210	zinc finger (C3HC4-type RING finger) family protein low similarity to RING-H2 finger protein RHG1a [Arabidopsis thaliana] GI:3822225; contains Pfam profile PF00097: Zinc finger; C3HC4 type (RING finger)
0.276957	1.13942	0.714677	0.389187	1.28942	0.653133	-1.31566	0.402672	0.0302154	1.30144	0.585278	0.0615288	0.22	2.08007	0.871537	0.4	0.67	0.409762	0.6	0.266271	0.0598183	0.633333	1.66902	0.578545	At4g12310	cytochrome P450; putative similar to P450 monooxygenase GI:14334057 from [Gossypium arboreum ]
0.319383	1.00142	0.636163	0.332323	1.20365	0.678982	-1.75803	0.29592	0.00930588	0.726262	0.565456	0.155913	-0.31	1.83404	0.797285	0.323333	0.689807	0.502132	0.193333	0.231157	0.284441	0.27	1.72375	0.811597	At4g13210	pectate lyase family protein similar to pectate lyase GP:14531296 from [Fragaria x ananassa]
-0.171099	0.570977	0.655463	-0.0581352	0.0405464	0.142463	-0.32729	0.186446	0.0946858	-0.771794	0.248419	0.0322743	-0.0666666	0.68486	0.881618	0.193333	0.115902	0.101827	-0.953333	0.167432	0.0101258	-1.06667	0.410406	0.0459698	At4g13510	ammonium transporter 1; member 1 (AMT1.1) identical to SP|P54144 High affinity ammonium transporter (AtAMT1;1) {Arabidopsis thaliana}
0.19532	0.879832	0.806336	0.421098	1.45814	0.666674	-1.75009	0.381248	0.0154793	1.15289	0.704358	0.104282	-0.1	0.240208	0.545767	1.01333	1.03452	0.231868	0.265	0.0636396	0.107084	0.503333	2.16343	0.725965	At4g14390	ankyrin repeat family protein contains Pfam profile: PF00023 ankyrin repeat
0.554125	0.639263	0.43562	-0.452646	0.522707	0.273278	-1.16631	0.385631	0.0345259	0.353797	0.343991	0.384568	-0.78	2.71529	0.754339	0.52	0.863771	0.406557	0.26	0.315119	0.289203	0.763333	1.02578	0.326398	At4g14640	calmodulin-8 (CAM8) identical to calmodulin 8 GI:5825600 from [Arabidopsis thaliana]
0.480335	0.486674	0.39577	0.0394856	0.559378	0.912892	-1.50033	0.621636	0.0525064	-2.09389	0.600988	0.0264865	-0.363333	1.92212	0.774455	-0.713333	0.426654	0.101427	-0.586667	0.267644	0.0629013	-1.86667	0.762714	0.0513978	At4g14713	expressed protein
0.141729	1.41207	0.877991	0.395587	1.54328	0.702742	-1.40377	0.368331	0.0223542	0.887336	0.639791	0.137736	0.376667	2.06505	0.78198	0.836667	0.808723	0.215023	0.49	0.232594	0.0675824	0.51	1.74072	0.662257	At4g14815	protease inhibitor/seed storage/lipid transfer protein (LTP) family protein contains Pfam protease inhibitor/seed storage/LTP family domain PF00234
-0.153139	0.699689	0.808905	-0.516093	0.660125	0.308029	-0.032005	0.0752696	0.54601	-0.993985	0.184555	0.0113353	-0.13	0.851587	0.81622	-0.233333	0.298719	0.308724	-1.14667	0.0404145	0.000413819	-0.75	0.928601	0.296748	At4g15320	cellulose synthase family protein similar to Zea mays cellulose synthase-5 [gi:9622882]; -2 [gi:9622876]; -1 [gi:9622874]
0.0946369	1 replica hybridized	-	0.44771	0.889924	0.472266	-1.50919	0.324797	0.0151033	not hybridized	-	-	0.1	1 replica hybridized	-	0.253333	0.577264	0.526569	1.24	0.252389	0.0135298	0.663333	1.81429	0.591315	At4g15417	ribonuclease III family protein similar to CAF protein (RNA helicase/RNAseIII) [Arabidopsis thaliana] GI:6102610; contains Pfam profile PF00636 RNase3 domain
-0.159191	1.65848	0.883246	0.33004	1.00659	0.626898	-1.17317	0.299839	0.0209956	0.609365	0.354478	0.0944477	0.546667	2.42768	0.734137	0.46	0.905041	0.471532	1.49667	0.104083	0.00160821	0.726667	1.55712	0.503779	At4g15730	expressed protein
0.436004	0.655401	0.368353	-0.285282	0.505728	0.427658	0.576654	0.0514736	0.00262918	-1.91371	0.268572	0.00647272	0.176667	0.300888	0.416171	-0.0833333	0.381357	0.74147	-0.746667	0.141539	0.0117668	-0.916667	0.844531	0.200862	At4g15740	C2 domain-containing protein similar to cold-regulated gene SRC2 [Glycine max] GI:2055230; contains Pfam profile PF00168: C2 domain
0.365953	1.92528	0.773266	0.451379	1.43165	0.638576	-1.72088	0.305718	0.0101396	0.991811	0.785039	0.161589	0.12	2.61052	0.94379	0.956667	1.51054	0.3871	0.853333	0.386307	0.0620256	0.36	1.97987	0.78263	At4g15790	expressed protein
0.37763	0.788657	0.621062	0.169521	0.74058	0.727887	-1.54969	0.517819	0.0356785	-1.31954	0.726052	0.0877223	-0.176667	1.14762	0.814725	-0.453333	0.179258	0.0483692	0.293333	0.113725	0.0466269	-1.58	0.831384	0.081209	At4g16650	expressed protein contains Pfam PF03138: Plant protein family. The function of this family of plant proteins is unknown; previously annotated as 'growth regulator like protein' based on similarity to axi 1 protein (GB:X80301) (GI:559920) from [Nicotiana tabacum]; which; due to scienitific fraud was retracted. Retraction in: Schell J. EMBO J 1999 May 17;18(10):2908. PMID:10400497.
-0.0150401	0.357995	0.948614	-0.339588	0.472439	0.341807	-0.24725	0.154364	0.107591	-1.1256	0.332202	0.0277844	0.00333334	0.496924	0.991785	-0.45	0.03	0.0014782	-0.873333	0.104083	0.00470121	-0.646667	0.606822	0.20621	At4g16695	expressed protein
0.108015	0.961492	0.863696	-0.518735	0.477568	0.19883	-0.227771	0.191545	0.173432	-1.37811	0.235244	0.00972899	-0.176667	0.927811	0.772887	-0.88	0.345109	0.0476324	-0.886667	0.140475	0.00826322	-1.19333	0.502925	0.0544177	At4g16980	arabinogalactan-protein family similar to arabinogalactan protein [Arabidopsis thaliana] gi|10880495|gb|AAG24277; contains proline-rich extensin domains; INTERPRO:IPR002965
-0.186129	0.613305	0.651596	-0.0935782	0.529437	0.788352	-0.670953	0.0671775	0.00360748	-1.19819	0.231815	0.0125693	-0.266667	0.506195	0.457848	-0.29	0.208806	0.137938	-0.62	0.137477	0.015997	-0.776667	0.125033	0.00852859	At4g17040	ATP-dependent Clp protease proteolytic subunit; putative similar to ATP-dependent Clp protease proteolytic subunit GI:7264063 from [Synechococcus sp.PCC 7942]
0.0939761	1 replica hybridized	-	-0.515187	0.685629	0.480907	-0.0285692	1 replica hybridized	-	not hybridized	-	-	not hybridized	-	-	-0.62	1 replica hybridized	-	-1.27333	0.344287	0.0235128	-0.65	0.494975	0.314453	At4g17190	farnesyl pyrophosphate synthetase 2 (FPS2) / FPP synthetase 2 / farnesyl diphosphate synthase 2 identical to SP|Q43315 Farnesyl pyrophosphate synthetase 2 (FPP synthetase 2) (FPS 2) (Farnesyl diphosphate synthetase 2) [Includes: Dimethylallyltransferase (EC 2.5.1.1); Geranyltranstransferase (EC 2.5.1.10)] {Arabidopsis thaliana}
-0.654396	0.899557	0.334773	-0.144204	0.174581	0.286006	-0.382775	0.135573	0.0397643	-1.02452	0.0375257	0.000455925	-0.203333	0.404145	0.475403	-0.31	0.151327	0.0710677	-0.87	0.151327	0.00993495	-0.98	0.20664	0.0144987	At4g17340	major intrinsic family protein / MIP family protein contains Pfam profile: MIP PF00230
0.453118	2.66864	0.849973	0.535662	1.56417	0.612792	-2.04082	0.21061	0.00344962	1.32183	0.706151	0.0829256	-0.193333	2.27012	0.896258	0.753333	1.00779	0.324738	0.95	0.2498	0.0222798	0.36	2.09115	0.793691	At4g17520	nuclear RNA-binding protein; putative similar to nuclear RNA binding protein GI:6492264 from [Arabidopsis thaliana]
0.375718	1.39015	0.685755	0.336855	1.30363	0.699409	-1.64633	0.237568	0.00674569	0.506425	0.600429	0.279758	-0.21	1.69679	0.850134	0.746667	0.891983	0.284144	0.35	0.398873	0.267915	0.18	1.69461	0.870996	At4g18890	brassinosteroid signalling positive regulator-related contains similarity to BZR1 protein [Arabidopsis thaliana] gi|20270971|gb|AAM18490
0.0232898	0.0957195	0.789021	0.227327	0.313153	0.332609	-0.112462	0.317594	0.699199	-1.11493	0.0149866	0.00856387	0.095	0.13435	0.5	0.16	0.0141421	0.039737	-0.655	0.0777817	0.0533315	0.03	1 replica hybridized	-	At4g19710	bifunctional aspartate kinase/homoserine dehydrogenase; putative / AK-HSDH; putative similar to gb|X71364 [PIR|S46497] aspartate kinase / homoserine dehydrogenase from Arabidopsis thaliana
0.026153	1.24547	0.974291	-0.376167	0.569401	0.370148	-0.123692	0.0736089	0.0948647	-1.01238	0.517902	0.0769808	-0.28	1.07056	0.694943	-0.296667	0.323316	0.252944	-1.22333	0.106927	0.00253692	-0.913333	0.405134	0.0597673	At4g20290	expressed protein
-0.0436694	0.348584	0.88837	-0.246595	0.575592	0.535115	-1.8432	0.599739	0.0339237	-1.3091	0.7305	0.24056	-0.415	0.799031	0.596691	-0.14	0.190788	0.331563	not hybridized	-	-	-1.96333	0.568888	0.0268636	At4g20360	elongation factor Tu / EF-Tu (TUFA) identical to SWISS-PROT:P17745 elongation factor Tu; chloroplast precursor (EF-Tu) [Arabidopsis thaliana]
0.250323	1 replica hybridized	-	-0.258775	0.339333	0.315947	-1.59368	0.251979	0.00820056	0.951517	1.16213	0.453326	-0.46	1 replica hybridized	-	0.166667	0.871168	0.771868	0.87	0.104403	0.00476599	0.516667	1.86001	0.677923	At4g20420	tapetum-specific protein-related similar to SaTAP 35 [Sinapis alba] GI:408108
0.130195	0.853217	0.816293	0.243159	1.15023	0.749575	-1.75442	0.295005	0.00951631	0.388216	0.446758	0.275707	-0.0933333	1.25161	0.909049	0.29	0.430349	0.36347	-0.183333	0.275015	0.367565	0.133333	1.3811	0.882579	At4g21160	zinc finger and C2 domain protein (ZAC) identical to zinc finger and C2 domain protein GI:9957238 from [Arabidopsis thaliana]
-0.727491	0.794543	0.253653	-0.000621024	0.388122	1	-1.1191	0.265476	0.0180978	-0.748605	0.258812	0.149953	0.0466667	0.896344	0.936365	-0.116667	0.386825	0.653499	-0.52	1 replica hybridized	-	-1.18667	0.38553	0.0334291	At4g21445	expressed protein
0.383666	0.250796	0.117792	-0.346795	0.449297	0.310517	-1.12165	0.218743	0.0122991	0.362266	0.376266	0.238469	-0.1	0.9219	0.868307	0.02	0.180278	0.865364	-0.113333	0.023094	0.0135599	-0.06	1.22233	0.93999	At4g21940	calcium-dependent protein kinase; putative / CDPK; putative similar to calcium-dependent protein kinase [Nicotiana tabacum] gi|3283996|gb|AAC25423
-0.588389	0.840332	0.34903	-0.22846	0.560232	0.555868	-1.43356	0.301147	0.0143731	-0.861125	0.237952	0.0237772	-0.246667	1.45823	0.797136	-0.163333	0.710023	0.728818	-0.22	0.151327	0.1281	-1	0.850706	0.178689	At4g22890	expressed protein
-0.544496	0.0150012	0.0124005	-0.565764	0.48777	0.182945	-0.00708583	0.355539	0.977007	-0.886829	0.272081	0.030758	-0.103333	0.778224	0.839486	-0.673333	0.596518	0.189754	-1.19	0.0793725	0.00147966	-0.736667	0.701166	0.210407	At4g23160	protein kinase family protein contains Pfam domain PF00069: Protein kinase domain
-0.253186	0.754568	0.619896	-0.0173367	0.894989	0.977267	0.251944	0.18945	0.150302	-0.716932	0.532249	0.145229	0.273333	1.145	0.719379	0.163333	0.220303	0.327757	-1.02333	0.100167	0.00317845	-0.596667	0.656074	0.255889	At4g23890	expressed protein hypothetical protein; Synechocystis sp.; PIR:S76577
0.25952	1 replica hybridized	-	0.037275	0.0722392	0.570447	-1.4118	0.335018	0.0182186	not hybridized	-	-	-0.795	1.1243	0.5	-0.005	0.0919239	0.951125	not hybridized	-	-	0.493333	1.52684	0.632039	At4g24390	F-box family protein (FBX14) similar to transport inhibitor response 1 protein GI:8777429 from [Arabidopsis thaliana]
-0.300786	0.374666	0.298894	-0.462435	0.277347	0.101316	-1.21759	0.141703	0.00442711	-2.03421	0.0783104	0.000486073	-0.153333	0.270062	0.429089	-0.56	0.10583	0.0116963	-1.11333	0.276827	0.0199925	-1.24667	0.739076	0.0999051	At4g24690	ubiquitin-associated (UBA)/TS-N domain-containing protein / octicosapeptide/Phox/Bemp1 (PB1) domain-containing protein contains Pfam profiles PF00627: Ubiquitin-associated (UBA)/TS-N domain; PF00569: Zinc finger ZZ type domain; PF00564: PB1 domain
-0.441873	1.12972	0.567971	-0.19467	0.18873	0.211227	-0.619112	0.129754	0.0148382	-1.17152	0.225809	0.0118633	-0.12	0.591016	0.758677	-0.553333	0.25482	0.0639825	-0.433333	0.305014	0.132986	-1.10667	0.571868	0.0786518	At4g25050	acyl carrier family protein / ACP family protein similar to Acyl carrier protein; chloroplast precursor from {Spinacia oleracea} SP|P23235; {Casuarina glauca} SP|P93092; contains InterPro accession IPR003881: Isochorismatase
-0.455405	1.06566	0.536284	-0.024683	0.429874	0.924373	-1.16911	0.244082	0.0142918	-0.988295	0.583271	0.249961	-0.19	1.05702	0.785001	-0.29	0.520288	0.436193	0.01	0.0282843	0.704833	-0.91	0.371618	0.0513453	At4g25080	magnesium-protoporphyrin O-methyltransferase; putative / magnesium-protoporphyrin IX methyltransferase; putative similar to SP|Q55467 Magnesium-protoporphyrin O-methyltransferase (EC 2.1.1.1) (Magnesium-protoporphyrin IX methyltransferase) {Synechocystis sp.}
0.24045	1.28768	0.777058	0.384999	1.07298	0.600065	-1.49142	0.145507	0.00311438	0.675438	0.51136	0.149077	-0.176667	2.28014	0.90553	0.566667	0.808476	0.348645	0.253333	0.161967	0.113518	0.126667	1.72291	0.910321	At4g25180	DNA-directed RNA polymerase III RPC4 family protein contains Pfam profile PF05132: RNA polymerase III RPC4
0.338891	0.412364	0.452323	0.207954	1.0859	0.773254	-2.09012	0.326805	0.00809456	1.03118	0.617661	0.101239	-0.35	0.381838	0.418307	0.243333	0.893663	0.683645	not hybridized	-	-	0.223333	1.97849	0.863053	At4g25210	expressed protein weak similarity to storekeeper protein [Solanum tuberosum] GI:14268476; contains Pfam profile PF04504: Protein of unknown function; DUF573
0.255559	1 replica hybridized	-	-0.161844	0.261442	0.394785	-0.758946	0.132243	0.0099488	-0.500643	0.406988	0.167206	0.223333	0.161658	0.139113	-0.143333	0.228983	0.391584	-0.526667	0.102632	0.0124228	-1.13667	0.260064	0.0170053	At4g25530	homeodomain protein (FWA) identical to Homeobox protein FWA (SP:Q9FVI6) [Arabidopsis thaliana]; contains Pfam profiles PF01852: START domain and PF00046: Homeobox domain; identical to cDNA homeodomain-containing transcription factor FWA (FWA)GI:13506819
0.199598	0.245289	0.455443	0.416009	0.901427	0.506214	-1.22075	0.274423	0.0167896	0.359289	0.146149	0.0502168	-0.00666667	0.198578	0.958918	0.196667	0.567656	0.609391	0.28	0.192873	0.128398	0.59	0.79	0.325071	At4g25920	expressed protein contains Pfam profile PF03478: Protein of unknown function (DUF295)
0.71473	1 replica hybridized	-	0.365813	0.541807	0.364215	-1.72997	0.569538	0.034432	-1.05122	0.584963	0.0901386	0.07	0.481248	0.824616	-0.62	0.253574	0.0514894	0.32	0.0141421	0.0198879	-1.59	0.684325	0.0565584	At4g26140	beta-galactosidase; putative / lactase; putative similar to beta-galactosidase precursor GI:3869280 from [Carica papaya]
0.410961	1.28027	0.63412	0.0423264	1.46662	0.963833	-1.39713	0.195027	0.00641729	0.862416	0.50986	0.0980973	-0.0166667	1.80888	0.988716	0.813333	0.724523	0.19129	0.156667	0.170392	0.252271	0.326667	1.68432	0.768896	At4g26400	zinc finger (C3HC4-type RING finger) family protein contains Pfam domain; PF00097: Zinc finger; C3HC4 type (RING finger)
-0.578552	0.25791	0.060311	-0.342049	0.466379	0.332948	-1.19387	0.168545	0.00670454	-1.68173	0.205057	0.00500516	-0.35	0.2498	0.136	-0.386667	0.181475	0.066215	-1.27333	0.119303	0.0029134	-1.34333	0.267644	0.0129751	At4g26850	expressed protein
-0.173271	0.742039	0.796948	-0.473182	0.514129	0.253891	-1.11122	0.180162	0.00855719	-0.841074	0.455716	0.0850074	-0.17	0.815598	0.752652	-0.99	0.0888819	0.00267602	0	0.658179	1	-0.563333	0.488808	0.184032	At4g27090	60S ribosomal protein L14 (RPL14B) ribosomal protein L14 - Human;PIR3:JC5954
-0.0832555	1 replica hybridized	-	0.17107	0.277464	0.392964	-0.09773	0.212411	0.625666	not hybridized	-	-	0.05	1 replica hybridized	-	0.01	0.0282843	0.704833	-1.03333	0.215948	0.0142474	-0.03	1 replica hybridized	-	At4g27120	expressed protein
-0.0706503	0.436281	0.805457	-0.248463	0.673763	0.591565	-0.460131	0.235217	0.0771656	-1.41136	0.140947	0.00319418	-0.18	0.391535	0.509375	-0.326667	0.457202	0.341466	-1.1	0.0173205	8.26342e-05	-1.24	0.54	0.0577899	At4g27260	auxin-responsive GH3 family protein similar to auxin-responsive GH3 product [Glycine max] GI:18591; contains Pfam profile PF03321: GH3 auxin-responsive promoter
0.629018	1 replica hybridized	-	0.135667	0.238487	0.428068	-1.06022	0.244984	0.0176334	-1.11623	0.402345	0.159312	-0.146667	0.441852	0.623395	0.0633333	0.133167	0.496678	0	0.14	1	-0.93	0.425676	0.0632783	At4g27270	quinone reductase family protein similar to 1;4-benzoquinone reductase [Phanerochaete chrysosporium][GI:4454993]; similar to Trp repressor binding protein [Escherichia coli][SP|P30849]; contains flavodoxin domain PF00258
0.444125	2.39176	0.836512	-0.0570881	0.340149	0.800194	0.389815	0.400647	0.233623	-1.33622	0.180407	0.00570329	-0.21	0.867122	0.715636	-0.273333	0.489932	0.435836	-0.57	0.280535	0.0721173	-0.496667	0.710587	0.349692	At4g27440	protochlorophyllide reductase B; chloroplast / PCR B / NADPH-protochlorophyllide oxidoreductase B (PORB) identical to SP:P21218 protochlorophyllide reductase B; chloroplast precursor (EC 1.3.1.33) (PCR B) (NADPH-protochlorophyllide oxidoreductase B) (POR B) [Arabidopsis thaliana]
-0.268674	0.505517	0.454462	-0.0431554	0.774943	0.931561	-0.629822	0.162613	0.021067	-1.00757	0.562345	0.0901468	-0.21	0.345109	0.402434	-0.633333	0.0493288	0.00201605	-1.54667	0.0907377	0.00114529	-1.29667	0.162583	0.00519968	At4g27630	expressed protein
0.39116	0.332084	0.178145	0.279846	0.968448	0.665765	-1.06422	0.139179	0.0057028	0.625507	0.278235	0.0597414	0.113333	0.477214	0.72071	0.386667	0.639088	0.404635	0.0533333	0.0404145	0.14961	0.24	1.17384	0.757092	At4g27910	PHD finger protein-related / SET domain-containing protein (TX4) nearly identical over 285 amino acids to trithorax 4 [Arabidopsis thaliana] GI:16118405; contains Pfam profiles PF00856: SET domain; PF00855: PWWP domain; identical to cDNA trithorax 4 (TX4) partial cds GI:16118404
0.718249	2.04534	0.706556	0.423463	1.35131	0.641101	-1.47738	0.228665	0.00795436	0.595702	0.78079	0.317812	0.0233333	1.72329	0.983419	0.6	0.858079	0.34954	0.406667	0.155027	0.0451835	0.36	1.54942	0.726302	At4g28025	expressed protein
0.452127	1 replica hybridized	-	0.146771	0.318919	0.513448	-1.61586	0.479834	0.0280132	-0.949	0.243326	0.0207226	-0.123333	0.576223	0.746427	-0.826667	0.277909	0.0356689	0.035	0.304056	0.897265	-1.42	0.494874	0.0381811	At4g28088	hydrophobic protein; putative / low temperature and salt responsive protein; putative similar to Hydrophobic protein RCI2A (Low temperature and salt responsive protein LTI6A) GI:15214251
0.419846	0.752894	0.436014	0.416005	0.903959	0.508692	-1.32653	0.208939	0.00840277	0.566951	0.426384	0.1463	-0.19	1.59615	0.855736	0.37	0.62426	0.41255	0.726667	0.222336	0.0298167	0.296667	1.22981	0.716662	At4g28620	ABC transporter family protein identical to half-molecule ABC transporter ATM2 GI:9964119 from [Arabidopsis thaliana]
-0.997341	2.10194	0.497555	0.267138	0.795576	0.618762	-1.8676	0.735633	0.0478503	-0.5056	0.959558	0.457585	-0.963333	2.79196	0.610745	-0.286667	0.674191	0.538115	0.366667	0.12741	0.0379704	-1.29667	1.72329	0.322329	At4g28750	photosystem I reaction center subunit IV; chloroplast; putative / PSI-E; putative (PSAE1) identical to SP|Q9S831; similar to SP|P12354 Photosystem I reaction center subunit IV; chloroplast precursor (PSI-E) {Spinacia oleracea}; contains Pfam profile PF02427: Photosystem I reaction centre subunit IV / PsaE
0.160443	0.193011	0.286585	0.156625	0.466469	0.625533	0.455149	0.0712647	0.00790695	-1.04558	0.167439	0.00842215	-0.103333	0.697161	0.821387	0.366667	1.43406	0.701162	-0.363333	0.10116	0.0248793	-0.526667	0.768462	0.357086	At4g28770	expressed protein
0.161775	2.0917	0.905699	0.632415	1.54664	0.552568	-1.59517	0.143511	0.00277634	1.09762	0.605461	0.0874093	0.1	2.77346	0.955884	0.876667	1.0403	0.281815	1.07333	0.231589	0.0151662	0.6	1.93331	0.644703	At4g28790	basic helix-loop-helix (bHLH) family protein contains Pfam domain; PF00010: Helix-loop-helix DNA-binding domain
-0.221418	0.025531	0.00440267	0.0846782	0.137416	0.38615	-0.449269	0.177064	0.0495737	-0.252996	0.3685	0.359692	-0.176667	0.0472582	0.0230311	0.06	0.242693	0.710205	-1.16667	0.011547	3.26514e-05	-0.7	0.07	0.00331676	At4g29040	26S proteasome AAA-ATPase subunit (RPT2a) almost identical to 26S proteasome AAA-ATPase subunit RPT2a (GI:6652880) {Arabidopsis thaliana}; Drosophila melanogaster 26S proteasome subunit 4 ATPase; PID:g1066065
0.837904	1.29198	0.527485	0.375677	0.681919	0.439349	-2.04372	0.69511	0.0364815	-1.80312	0.665761	0.0424629	-0.34	2.30788	0.822436	-0.593333	0.155671	0.0221846	0.49	0.265141	0.0852965	-2.02667	1.36258	0.123397	At4g29670	thioredoxin family protein contains Pfam profile PF00085: Thioredoxin
0.807355	1 replica hybridized	-	0.634717	1.40663	0.517032	-1.51631	0.355412	0.0175169	not hybridized	-	-	not hybridized	-	-	0.526667	1.91113	0.68021	not hybridized	-	-	0.473333	2.36166	0.761609	At4g29940	pathogenesis-related homeodomain protein (PRHA) identical to Pathogenesis-related homeodomain protein (PRHA) (SP:P48785) [Arabidopsis thaliana)
0.469485	1 replica hybridized	-	0.0725828	0.30461	0.728143	0.0749869	0.181351	0.560176	-1.41556	0.429335	0.0293692	-0.27	0.47634	0.429733	-0.733333	0.225019	0.0299801	-0.01	0.130767	0.906749	-0.576667	0.445459	0.154183	At4g30630	expressed protein
0.414214	0.564122	0.331329	-0.452557	0.556688	0.292185	0.382681	0.19821	0.0800589	-1.36532	0.391253	0.0262153	0.05	0.7496	0.918578	-0.506667	0.417892	0.17055	-0.716667	0.0251661	0.00041078	-0.933333	0.825974	0.189457	At4g32200	DNA-binding HORMA domain-containing protein similar to meiotic asynaptic mutant 1 [Arabidopsis thaliana] GI:7939627; aysnaptic 1 [Brassica oleracea var. alboglabra] GI:23506946; contains Pfam profile PF02301: HORMA domain
0.255514	1.48255	0.8478	0.105549	0.760524	0.836034	-2.68627	0.803238	0.0286551	-1.86507	0.776486	0.0531323	-0.603333	2.40882	0.706729	-0.756667	0.176163	0.0175921	0.656667	0.149778	0.0169029	-2.37333	1.23913	0.0800988	At4g33520	metal-transporting P-type ATPase; putative (PAA1) nearly identical to gi:2668492; contains Pfam heavy-metal-associated domain PF00403
0.652212	1.17481	0.576264	0.35465	0.752662	0.501341	-2.25578	0.787467	0.0385517	-1.83178	0.805141	0.0589197	-0.556667	2.68191	0.753624	-0.473333	0.300888	0.112431	0.573333	0.21362	0.0432922	-2.15333	1.30067	0.103141	At4g33560	expressed protein
0.126372	0.00859563	0.0305954	0.246242	0.223474	0.191301	-1.20428	0.297489	0.0199296	-0.478061	0.463156	0.383428	-0.07	1 replica hybridized	-	0.356667	0.19218	0.0846673	-0.03	1 replica hybridized	-	-0.953333	0.330202	0.0377404	At4g34240	aldehyde dehydrogenase (ALDH3) similar to aldehyde dehydrogenase [Arabidopsis thaliana] gi|17065876|emb|CAC84903; contains Pfam profile PF00171: aldehyde dehydrogenase (NAD) family protein; identical to cDNA aldehyde dehydrogenase (ALDH3 gene) GI:17065875; aldehyde dehydrogenase [Arabidopsis thaliana] GI:17065876
0.63743	1 replica hybridized	-	0.47537	1.34486	0.601377	-1.75063	0.473221	0.0233604	0.255852	0.442378	0.566767	-0.12	1 replica hybridized	-	0.673333	0.922515	0.33354	not hybridized	-	-	0.41	2.01963	0.758714	At4g34870	peptidyl-prolyl cis-trans isomerase / cyclophilin (CYP1) / rotamase identical to cyclophilin (CYP1) gi|992643|gb|AAA75512; similar to peptidyl-prolyl cis-trans isomerase; PPIase (cyclophilin; cyclosporin A-binding protein) [Catharanthus roseus] SWISS-PROT:Q39613
1.12207	1.70099	0.37156	-0.304697	0.278695	0.201478	0.563388	0.0979868	0.0100696	-1.04077	0.332228	0.0323592	0.163333	0.677225	0.716716	-0.18	0.324191	0.437683	0.0833333	0.463717	0.785049	-0.583333	0.787676	0.328169	At4g35050	WD-40 repeat protein (MSI3) contains 5 WD-40 repeats (PF0400); identical to WD-40 repeat protein MSI3 (SP:O22469) [Arabidopsis thaliana]
-0.439824	1.10927	0.563171	-0.0140282	0.420518	0.961174	-0.711858	0.347141	0.0726412	-1.34786	0.291982	0.0152454	0.403333	0.44859	0.2597	0.216667	0.130512	0.102658	-0.806667	0.130128	0.00856301	-1.27333	0.347898	0.023991	At4g35090	catalase 2 identical to catalase 2 SP:P25819; GI:17865693 from [Arabidopsis thaliana]
-0.00449149	0.166828	0.967044	0.0762003	0.433734	0.789698	-0.369714	0.24274	0.118964	-0.805353	1 replica hybridized	-	0.333333	0.380044	0.268062	0.0433333	0.295014	0.822945	-0.493333	0.438216	0.190495	-1.41	0.183576	0.00560284	At4g35250	vestitone reductase-related low similarity to vestitone reductase [Medicago sativa subsp. sativa] GI:973249
0.166897	1 replica hybridized	-	-0.256357	0.298765	0.277592	-1.57814	0.377633	0.018518	0.551262	0.113075	0.0919544	not hybridized	-	-	0.373333	0.570468	0.374585	0.69	0.259808	0.0441526	0.553333	1.83064	0.652831	At4g35500	protein kinase family protein contains eukaryotic protein kinase domain; INTERPRO:IPR000719
0.137431	0.155493	0.429569	-0.552783	0.841073	0.374394	-2.37307	0.466585	0.0127314	-1.05641	0.757568	0.136246	0.015	1.01116	0.986646	-1.16333	0.708896	0.104695	0.28	0.652074	0.534539	-2.03	0.53563	0.0224291	At4g35780	protein kinase family protein similar to protein kinase [gi:170047] from Glycine max; [gi:13124865] from Arachis hypogaea; contains Pfam protein kinase domain PF00069
-0.0335571	0.0412649	0.455641	-0.163752	0.208009	0.303333	-0.88161	0.23473	0.117345	-0.675278	0.0947967	0.00657606	-0.24	0.459674	0.461275	-0.23	0.307896	0.324988	-0.556667	0.212211	0.0451841	-1.33	0.0141421	0.00478652	At4g36210	expressed protein contains Pfam PF05277: Protein of unknown function (DUF726)
0.482661	0.137504	0.126551	0.329607	1.1059	0.656207	-1.14871	0.183155	0.00806766	0.2132	0.335222	0.394203	-0.03	0.235797	0.846036	0.676667	0.766442	0.265836	0.13	0.0565685	0.19003	0.28	1.81	0.813848	At4g36670	mannitol transporter; putative similar to mannitol transporter [Apium graveolens var. dulce] GI:12004316; contains Pfam profile PF00083: major facilitator superfamily protein
0.0418228	0.0157346	0.165525	0.147425	0.0219393	0.0656238	-0.566911	0.300162	0.231482	not hybridized	-	-	0.73	1 replica hybridized	-	-0.035	0.0494975	0.5	-1.555	0.0919239	0.0265956	-0.946667	0.811316	0.180675	At4g36890	glycosyl transferase family 43 protein low similarity to Galactosylgalactosylxylosylprotein 3-beta-glucuronosyltransferase 1; Homo sapiens [SP|Q9P2W7]; Rattus norvegicus [SP|O35789]; contains Pfam domain Glycosyltransferase family 43 [PF03360]
0.162852	0.251124	0.37806	0.0327805	0.165284	0.756459	-0.281523	0.228253	0.165572	-1.04419	0.140768	0.00630921	0.193333	0.159478	0.170582	0.0966667	0.263122	0.589673	-0.29	0.0360555	0.00511311	-1.24	0.366606	0.0279218	At4g37230	oxygen-evolving enhancer protein; chloroplast; putative / 33 kDa subunit of oxygen evolving system of photosystem II; putative similar to Oxygen-evolving enhancer protein 1; chloroplast precursor (OEE1) (33 kDa subunit of oxygen evolving system of photosystem II) (OEC 33 kDa subunit) (33 kDa thylakoid membrane protein) (SP:P14226) {Pisum sativum}
0.222989	0.833152	0.688511	0.205437	0.9788	0.7488	0.578561	0.0230761	0.000396118	-1.02593	0.325083	0.0315327	0.263333	1.41001	0.777026	-0.126667	0.28006	0.515442	-0.62	0.072111	0.00447892	-0.436667	0.650103	0.364699	At4g37540	LOB domain protein 39 / lateral organ boundaries domain protein 39 (LBD39) identical to SP|Q9SZE8 LOB domain protein 39 {Arabidopsis thaliana}
-0.452361	0.723614	0.392083	0.0112112	0.109384	0.892789	-0.257096	0.0888053	0.0368168	-1.01367	0.0532694	0.000853736	0.28	0.500899	0.435083	0.213333	0.12897	0.103293	-0.0766667	0.110151	0.351276	-0.803333	0.356417	0.0597909	At4g37930	glycine hydroxymethyltransferase / serine hydroxymethyltransferase / serine/threonine aldolase (SHM1) identical to serine hydroxymethyl transferase [Arabidopsis thaliana] GI:6899945
-0.139316	1 replica hybridized	-	-0.0541724	1.06409	0.938615	-1.70748	0.168774	0.00330084	0.524267	1 replica hybridized	-	not hybridized	-	-	0.476667	0.750822	0.386176	0.616667	0.546839	0.190021	0.6	1.99188	0.653882	At4g37940	MADS-box family protein MADS-box protein AGL17 - Arabidopsis thaliana; PID:g862648; identical to cDNA MADS-box protein AGL21 GI:18478602
0.263034	1 replica hybridized	-	0.0689977	0.107122	0.368831	-0.645032	0.108128	0.00908303	-1.20594	0.471154	0.0477311	0.09	0.619919	0.824937	0.296667	0.115902	0.047297	-0.63	0.127671	0.0134146	-1.13	0.520288	0.0639608	At4g38570	CDP-diacylglycerol--inositol 3-phosphatidyltransferase; putative / phosphatidylinositol synthase; putative similar to phosphatidylinositol synthase (PIS1) - Arabidopsis thaliana; PID:e1313354 [gi:3367632]
-0.591985	1.53752	0.682571	0.0894083	0.497867	0.784427	-1.28997	0.133	0.0443435	-0.190535	0.0964485	0.224721	-0.265	0.629325	0.658066	-0.04	0.242693	0.802132	0.1	1 replica hybridized	-	0.0133333	0.551845	0.970422	At4g38860	auxin-responsive protein; putative auxin-induced protein 10A; Glycine max.; PIR2:JQ1099
-0.842407	0.907709	0.249209	-0.134694	0.128383	0.203395	-0.771085	0.222388	0.0273921	-1.13007	0.368083	0.0333026	0.0566667	0.353034	0.807104	-0.59	0.0458257	0.00200487	-1.04333	0.300056	0.0264798	-1.21667	0.356417	0.027434	At4g38970	fructose-bisphosphate aldolase; putative strong similarity to plastidic fructose-bisphosphate aldolase (EC 4.1.2.13) from Nicotiana paniculata (NPALDP1) [GI:4827251]; Oryza sativa; PIR2:T02057 [SP|Q40677]
0.653134	1.23649	0.456825	-0.180735	0.526729	0.607373	-0.484334	0.229368	0.0685011	-1.25645	0.19821	0.00813855	0.25	0.251595	0.227379	-0.203333	0.530126	0.574817	-0.79	0.736275	0.204209	-0.525	0.784888	0.517679	At4g39460	mitochondrial substrate carrier family protein
-0.634875	1.43783	0.524315	0.0503355	0.205563	0.696434	-0.747703	0.188746	0.0204227	-0.705589	0.514577	0.140806	0.273333	0.546016	0.477315	-0.01	0.0655744	0.816403	-0.456667	0.344287	0.148411	-1.16	0.315119	0.0237267	At4g39710	immunophilin; putative / FKBP-type peptidyl-prolyl cis-trans isomerase; putative similar to FK506 binding protein 1 (GP:21535744) [Arabidopsis thaliana]
0.326087	1.56089	0.752122	0.477728	1.31723	0.594992	-1.30083	0.220426	0.00950764	0.967175	0.721985	0.145268	0.3	2.19638	0.835007	0.533333	0.875919	0.402194	0.82	0.176918	0.0151645	0.956667	1.56781	0.40137	At4g39970	haloacid dehalogenase-like hydrolase family protein low similarity to SP|P95649 CbbY protein {Rhodobacter sphaeroides}
0.229444	0.480801	0.495402	-0.212941	0.479373	0.523607	-1.722	0.557528	0.0333722	-1.06667	0.249567	0.0178801	-0.533333	1.38385	0.573147	-1.08	0.411461	0.0451323	0.383333	0.25697	0.122802	-1.63	0.840714	0.0783898	At5g01300	phosphatidylethanolamine-binding family protein similar to cold-regulated protein [Hordeum vulgare subsp. vulgare] GI:10799810; contains Pfam profile PF01161: Phosphatidylethanolamine-binding protein
0.20298	0.395967	0.46828	-0.0454058	0.655851	0.919258	-0.42279	0.205302	0.0685654	-1.08732	0.159402	0.00732399	0.15	0.575587	0.695939	0.133333	0.155349	0.275476	-0.56	0.103923	0.0112856	-0.653333	0.333816	0.0770925	At5g01410	stress-responsive protein; putative similar to ethylene-inducible protein HEVER [Hevea brasiliensis] SWISS-PROT:Q39963
-1.04687	1.18344	0.265175	0.142632	0.0686119	0.0649964	-0.664757	0.33415	0.0750387	-1.13131	0.23276	0.0137841	-0.503333	0.564122	0.262273	-0.45	0.347707	0.154249	-0.456667	0.168028	0.0422858	-1.09333	0.247857	0.0167028	At5g02160	expressed protein
0.307755	1.52149	0.822628	0.324214	1.26371	0.700946	-1.63123	0.207314	0.00519096	0.809692	0.697565	0.181177	-0.0799999	2.19256	0.955357	0.703333	1.04386	0.363519	0.36	0.131149	0.041504	0.303333	1.61649	0.776016	At5g02700	F-box family protein low similarity to ribosomal RNA apurinic site specific lyase [Triticum aestivum] GI:6505722; contains F-box domain Pfam:PF00646
0.046921	1 replica hybridized	-	0.00535529	0.128411	0.937378	-1.02032	0.280163	0.0245671	-0.395184	0.0192635	0.0241638	-0.09	1 replica hybridized	-	-0.746667	0.555908	0.145499	0.07	1 replica hybridized	-	-0.703333	0.236925	0.0358057	At5g02740	expressed protein
0.0263345	0.0512652	0.60003	-0.00841016	0.130275	0.904509	-0.86751	0.320733	0.0433544	-1.182	0.3424	0.026642	-0.13	0.183576	0.344792	-0.143333	0.473533	0.6524	0.0433333	0.202073	0.745976	-1.06333	0.255799	0.0187495	At5g03120	expressed protein
0.278443	0.242202	0.184703	0.113441	0.569134	0.769715	-1.03148	0.149579	0.00681073	0.685955	0.335309	0.0720181	-0.0433333	0.344287	0.847648	0.05	0.384318	0.842645	0.35	0.0781025	0.0161965	0.356667	1.1773	0.652133	At5g03240	polyubiquitin (UBQ3) identical to GI:928809
0.0579473	1 replica hybridized	-	0.223485	0.655579	0.615571	-1.47047	0.274845	0.0114454	-0.528204	0.483628	0.199142	0.46	1 replica hybridized	-	-0.363333	0.283608	0.156709	0.23	0.0655744	0.0260414	-1.1	0.526783	0.0686657	At5g03640	protein kinase family protein contains serine/threonine protein kinase domain; INTERPRO:IPR002290
2.04325	1 replica hybridized	-	0.544603	1.57842	0.609743	-1.88875	0.169553	0.0026242	1.44847	0.586822	0.0509487	-0.125	2.11425	0.946894	0.863333	1.09697	0.306009	0.2	1 replica hybridized	-	0.433333	2.09118	0.754007	At5g04045	Expressed protein
0.238787	1 replica hybridized	-	0.123445	0.434441	0.671975	-1.18137	0.345589	0.0271715	-1.18656	0.270002	0.0164019	not hybridized	-	-	0.42	0.087178	0.0140591	-0.466667	0.465224	0.224445	-1.39	0.286182	0.0138371	At5g04140	glutamate synthase (GLU1) / ferredoxin-dependent glutamate synthase (Fd-GOGAT 1) identical to ferredoxin-dependent glutamate synthase precursor [Arabidopsis thaliana] GI:3869251
-0.158212	1.2063	0.841402	0.176473	1.10153	0.806553	-1.15514	0.21989	0.0118531	0.215573	0.392018	0.444465	0.0566666	2.16299	0.96793	-0.0366667	0.600777	0.925459	1.17667	0.302379	0.0213117	0.323333	1.40603	0.728903	At5g04160	phosphate translocator-related low similarity to SP|P52178 Triose phosphate/phosphate translocator; non-green plastid; chloroplast precursor (CTPT) {Brassica oleracea}; phosphoenolpyruvate/phosphate translocator precursor [Mesembryanthemum crystallinum] GI:9295275
0.483469	1.82023	0.771249	0.556588	1.40997	0.565073	-1.4803	0.390242	0.0224359	0.44921	0.560457	0.298386	0.316667	2.27825	0.83218	0.753333	0.915114	0.290003	0.716667	0.440151	0.106097	0.0333333	2.16602	0.981155	At5g04170	calcium-binding EF hand family protein low similarity to peflin [Homo sapiens] GI:6015440; contains INTERPRO:IPR002048 calcium-binding EF-hand domain
0.18927	1 replica hybridized	-	-0.35538	0.352262	0.220761	-0.413586	0.218333	0.0830649	-0.296317	0.244897	0.340859	0.06	0.339411	0.844042	-0.56	0.160935	0.0264427	-0.34	0.480833	0.5	-1.02333	0.37018	0.0409574	At5g05580	omega-3 fatty acid desaturase; chloroplast; temperature-sensitive (FAD8) identical to SP:48622 Temperature-sensitive omega-3 fatty acid desaturase; chloroplast precursor (EC 1.14.19.-) {Arabidopsis thaliana}; contains Pfam profile PF00487: Fatty acid desaturase; identical to cDNA plastid fatty acid desaturase GI:1030694
0.183063	0.503825	0.593433	-0.112935	0.156365	0.323031	-0.364034	0.11515	0.033656	-1.49194	0.02914	0.000123984	-0.193333	0.228983	0.281151	-0.61	0.0556777	0.00276552	-1.12333	0.246644	0.0156923	-1.18	0.282135	0.0185279	At5g06290	2-cys peroxiredoxin; chloroplast; putative very strong similarity to SP|Q96291 2-cys peroxiredoxin BAS1; chloroplast precursor {Arabidopsis thaliana}; contains Pfam profile: PF00578 AhpC/TSA (alkyl hydroperoxide reductase and thiol-specific antioxidant) family
0.454993	0.748513	0.402839	0.19492	0.587094	0.61975	-1.00204	0.102019	0.00337136	0.958746	0.468417	0.0709194	0.0833333	1.6007	0.936368	0.433333	0.77565	0.435305	0.403333	0.120139	0.028324	0.543333	1.10925	0.485564	At5g06480	MD-2-related lipid recognition domain-containing protein / ML domain-containing protein contains Pfam profile PF02221: ML domain
[truncated: 163 more rows]
