# Supplementary material for: Genotypic variation in genome-wide transcription profiles induced by insect feeding: Brassica oleracea – Pieris rapae interactions
Source: BMC Genomics. 2007 Jul 17;8:239. doi: 10.1186/1471-2164-8-239 (PMC1940009; doi:10.1186/1471-2164-8-239)
Supplement: Additional file 2 — Mean expression ratios of genes induced after Jasmonic acid treatment. [file 1471-2164-8-239-S2.xls]

## Sheet: upregulated
File 2	Mean expression ratio (±SE) after challenge with jasmonic acid for 6 hours in Brassica oleracea cv. Rivera and Christmas Drumhead.
Rivera			Christmas Drumhead
Jasmonic acid			Jasmonic acid			AGI Number	Description
Mean n=3	SE	P-valuea	Mean n=3	SE	P-valuea
2.27062	2.04768	0.186002	3.61589	1.32285	0.0154301	At1g09180	GTP-binding protein; putative strong similarity to SP:Q01474 GTP-binding protein SAR1B and SP:O04834 GTP-binding protein SAR1A [Arabidopsis thaliana]
2.06588	3.25374	0.39837	2.49229	1.23815	0.017755	At1g11790	prephenate dehydratase family protein similar to gi|2392772 and is a member of the PF|00800 Prephenate dehydratase family. ESTs gb|T21562 and gb|T21062 come from this gene
2.6851	1.64991	0.0760241	3.00651	1.50954	0.0436215	At1g11840	lactoylglutathione lyase; putative / glyoxalase I; putative highly similar to putative lactoylglutathione lyase SP:Q39366 from [Brassica oleracea]
1.6557	1.83387	0.2865	3.08128	1.56822	0.049374	At1g13540	expressed protein
1.81073	1.49067	0.123419	4.00957	1.53257	0.0300929	At1g17170	glutathione S-transferase; putative One of three repeated putative glutathione transferases. 72% identical to glutathione transferase [Arabidopsis thaliana] (gi|4006934)
6.02815	1.31726	0.00775175	5.43597	1.29651	0.00775042	At1g19550	dehydroascorbate reductase; putative similar to dehydroascorbate reductase [Arabidopsis thaliana] gi|10952514|gb|AAG24946
1.45121	1.35835	0.169809	3.47623	1.26988	0.012036	At1g19670	coronatine-responsive protein / coronatine-induced protein 1 (CORI1) identical to coronatine-induced protein 1 (CORI1) GI:30912637 from [Arabidopsis thaliana]
1.70167	1.66962	0.214287	4.46766	1.11978	0.00189852	At1g20510	4-coumarate--CoA ligase family protein / 4-coumaroyl-CoA synthase family protein similar to SP|P14912 and SP|P14913 from Petroselinum crispum; contains Pfam AMP-binding enzyme domain PF00501
2.59005	2.07885	0.153093	5.9213	1.42649	0.0130368	At1g25083	anthranilate synthase beta subunit; putative strong similarity to anthranilate synthase beta subunit GI:403434 from (Arabidopsis thaliana); similar to ESTs dbj|AV540153.1; dbj|AV557490.1; gb|AI997696.1; gb|AW004516.1; dbj|AV521371.1
2.2207	1.25487	0.0259461	1.54376	1.10443	0.0169997	At1g29120	expressed protein
2.38484	1.77309	0.119374	2.37679	1.29923	0.0291486	At1g31080	F-box family protein contains Pfam profile: PF00646 F-box domain
2.62**	1.32027	0.0266381	2.31435	1.02775	0.000354429	At1g35720	annexin 1 (ANN1) identical to annexin (AnnAt1) [Arabidopsis thaliana] GI:4959106
2.26289	1.21014	0.0177025	2.80711	1.18965	0.00930453	At1g47128	cysteine proteinase (RD21A) / thiol protease identical to SP|P43297 Cysteine proteinase RD21A precursor (EC 3.4.22.-) {Arabidopsis thaliana}; thiol protease RD21A SP:P43297 from [Arabidopsis thaliana]
4.2658	1.25885	0.0711376	5.53509	1.65709	0.0278347	At1g52070	jacalin lectin family protein similar to myrosinase-binding protein homolog [Arabidopsis thaliana] GI:2997767; contains Pfam profile PF01419 jacalin-like lectin domain
2.19245	3.16281	0.35907	2.65521	1.43464	0.0426412	At1g52410	caldesmon-related weak similarity to Caldesmon (CDM) (Swiss-Prot:P12957) [Gallus gallus]
3.09915	1.59816	0.0527778	6.27285	1.2179	0.00381976	At1g53070	legume lectin family protein contains Pfam domain; PF00139: Legume lectins beta domain
1.68743	1.90729	0.295584	2.75053	1.06528	0.0012996	At1g53580	hydroxyacylglutathione hydrolase; putative / glyoxalase II; putative similar to glyoxalase II GI:1644427 from (Arabidopsis thaliana)
11.0111	1.8955	0.0228774	24.52	1.18557	0.000942213	At1g54020	myrosinase-associated protein; putative strong similarity to myrosinase-associated proteins GI:1769968; GI:1769970; GI:1216389;GI:1216391 from [Brassica napus]; contains InterPro Entry IPR001087 Lipolytic enzyme; G-D-S-L family
2.59459	1.41402	0.0413023	3.87751	1.19485	0.00570279	At1g54030	GDSL-motif lipase; putative similar to myrosinase-associated proteins GI:1769968; GI:1769970; GI:1216391; GI:1216389 from [Brassica napus]; contains Pfam profile PF00657: GDSL-like Lipase/Acylhydrolase
2.65**	1.35042	0.0302403	2.84864	1.50606	0.0474078	At1g60740	peroxiredoxin type 2; putative strong similarity to type 2 peroxiredoxin [Brassica rapa subsp. pekinensis] GI:4928472; contains Pfam profile: PF00578 AhpC/TSA (alkyl hydroperoxide reductase and thiol-specific antioxidant) family
2.27103	1.49631	0.0718967	2.67904	1.03695	0.00045162	At1g64200	vacuolar ATP synthase subunit E; putative / V-ATPase E subunit; putative / vacuolar proton pump E subunit; putative similar to SP|Q39258 Vacuolar ATP synthase subunit E (EC 3.6.3.14) (V-ATPase E subunit) (Vacuolar proton pump E subunit) {Arabidopsis thaliana}; contains Pfam profile PF01991: ATP synthase (E/31 kDa) subunit
2.4972	1.41541	0.0448315	2.58136	1.18084	0.010087	At1g67280	lactoylglutathione lyase; putative / glyoxalase I; putative similar to putative lactoylglutathione lyase SP:Q39366; GI:2494843 from [Brassica oleracea]
3.19066	1.80872	0.0770484	5.04498	1.60869	0.0275807	At1g70700	expressed protein
10.2401	3.23738	0.0755036	21.2197	1.80522	0.0122337	At1g72290	trypsin and protease inhibitor family protein / Kunitz family protein similar to water-soluble chlorophyll protein [Raphanus sativus var. niger] GI:16945735; BnD22 drought induced protein [Brassica napus] GI:17813; contains Pfam profile PF00197: Trypsin and protease inhibitor
3.66474	1.62932	0.0440073	5.88246	1.59518	0.0223767	At1g74100	sulfotransferase family protein similar to SP|P52837 Flavonol 4'-sulfotransferase (EC 2.8.2.-) (F4-ST) {Flaveria chloraefolia}; contains Pfam profile PF00685: Sulfotransferase domain
1.28357	1.43984	0.357369	2.75966	1.3232	0.0244445	At1g80300	chloroplast ADP; ATP carrier protein 1 / ADP; ATP translocase 1 / adenine nucleotide translocase 1 (AATP1) identical to SP|Q39002 Chloroplast ADP;ATP carrier protein 1; chloroplast precursor (ADP/ATP translocase 1) (Adenine nucleotide translocase 1) {Arabidopsis thaliana}
2.73187	2.06165	0.137906	2.29253	1.05305	0.0012915	At1g80760	major intrinsic family protein / MIP family protein contains Pfam profile: MIP PF00230
6.99127	1.28197	0.00539453	3.64054	1.93212	0.0767633	At2g03440	nodulin-related similar to Early nodulin 12B precursor (N-12B) (Swiss-Prot:Q40339) [Medicago sativa]
2.15913	2.13479	0.220834	3.62824	1.52437	0.0338681	At2g04400	indole-3-glycerol phosphate synthase (IGPS) nearly identical to SP|P49572
6.47582	1.14236	0.00168777	4.26439	1.11601	0.00190361	At2g07728	expressed protein ; expression supported by MPSS
5.48819	2.98529	0.114417	5.80341	1.85098	0.0385218	At2g07785	NADH-ubiquinone oxidoreductase; putative similar to NADH-ubiquinone oxidoreductase chain 1 (EC 1.6.5.3) (Swiss-Prot:Q01300) [Petunia hybrida]
2.36465	1.45938	0.0587004	2.57795	1.19738	0.0118471	At2g11490	hypothetical protein
3.56098	1.43559	0.02597	2.51469	1.43337	0.0472396	At2g14100	cytochrome P450 family protein contains Pfam profile PF00067: Cytochrome P450
3.18416	2.64012	0.17477	5.56374	1.2789	0.00677866	At2g14750	adenylylsulfate kinase 1 (AKN1) identical to adenylylsulfate kinase 1; chloroplast precursor (APS kinase; Adenosine-5'phosphosulfate kinase; ATP adenosine-5'- phosphosulfate 3'-phosphotransferase) [Arabidopsis thaliana] SWISS-PROT:Q43295
3.42269	1.18512	0.00629127	2.2933	1.82276	0.138955	At2g17800	Rac-like GTP-binding protein (ARAC1) (ATGP2) identical to Rac-like GTP-binding protein (ARAC1) SP:Q38902 from [Arabidopsis thaliana]
1.77839	1.94215	0.271893	2.59821	1.36727	0.0339654	At2g20610	aminotransferase; putative similar to nicotianamine aminotransferase from Hordeum vulgare [GI:6498122; GI:6469087]; contains Pfam profile PF00155 aminotransferase; classes I and II
3.35645	1.02013	9.02933e-05	2.19611	1.26641	0.0287558	At2g25200	expressed protein
3.55962	1.21397	0.00768439	5.93588	1.42678	0.0130162	At2g28305	expressed protein contains Pfam profile PF03641: decarboxylase family protein
6.75457	1.20379	0.00312772	6.80152	1.25513	0.00465053	At2g30860	glutathione S-transferase; putative identical to GB:Y12295
11.8334	1.24867	0.00268171	12.8124	1.82001	0.0178856	At2g31083	Clavata3 / ESR-Related-5 (CLE5) CLAVATA3/ESR-Related 5 (CLE5)
1.40102	1.38113	0.212214	4.24706	1.17614	0.00416858	At2g33380	calcium-binding RD20 protein (RD20) induced by abscisic acid during dehydration PMID:10965948; putative transmembrane channel protein PMID:10965948; identical to GI:10862968 [Arabidopsis thaliana]; contains EF-hand domain
2.22718	1.74521	0.130415	2.19999	1.1179	0.00659462	At2g36880	S-adenosylmethionine synthetase; putative similar to S-adenosylmethionine synthetase 3 (Methionine adenosyltransferase 3; AdoMet synthetase 3) [Lycopersicon esculentum] SWISS-PROT:P43282
5.46404	1.22027	0.00454939	4.42424	1.30263	0.0103726	At2g37170	plasma membrane intrinsic protein 2B (PIP2B) / aquaporin PIP2.2 (PIP2.2) identical to SP|P43287 Plasma membrane intrinsic protein 2B {Arabidopsis thaliana}
5.83503	1.12824	0.00155608	3.98993	1.24728	0.00839245	At2g37180	plasma membrane intrinsic protein 2C (PIP2C) / aquaporin PIP2.3 (PIP2.3) / water-stress induced tonoplast intrinsic protein (RD28) identical to plasma membrane intrinsic protein 2C SP:P30302 from [Arabidopsis thaliana]
8.61387	1.85421	0.026329	7.23119	1.79471	0.0279151	At2g39310	jacalin lectin family protein similar to myrosinase-binding protein homolog [Arabidopsis thaliana] GI:2997767; contains Pfam profile PF01419 jacalin-like lectin domain
10.7677	1.52161	0.0102398	16.7182	1.84552	0.0154138	At2g39330	jacalin lectin family protein similar to myrosinase-binding protein homolog [Arabidopsis thaliana] GI:2997767; myrosinase binding protein [Brassica napus] GI:1711296; contains Pfam profile PF01419 jacalin-like lectin domain
2.56**	1.30241	0.0253636	3.00061	1.14469	0.0050035	At2g41470	embryo-specific protein-related similar to embryo-specific protein 3 (ATS3) [Arabidopsis thaliana] GI:3335171
3.86842	3.03967	0.169609	4.37554	1.56375	0.0292473	At2g43910	thiol methyltransferase; putative similar to thiol methyltransferase 1 GI:14583119 from [Brassica oleracea]
2.1351	1.48056	0.0788161	2.71945	1.34526	0.028068	At2g44630	kelch repeat-containing F-box family protein similar to SKP1 interacting partner 6 [Arabidopsis thaliana] GI:10716957; contains Pfam profiles PF00646: F-box domain; PF01344: Kelch motif
4.59072	3.9271	0.193408	8.79613	1.47386	0.0104423	At2g46650	cytochrome b5; putative similar to cytochome b5 GI:2695711 from [Olea europaea]
2.34236	1.14608	0.00844582	3.60489	1.05091	0.000499471	At2g47730	glutathione S-transferase 6 (GST6) identical to GB:X95295. Based on identical cDNA hits; the translation is now 40 AAs longer at the N-terminal; and start of exon2 is also corrected.
4.31741	1.94717	0.0627473	7.1807	1.84988	0.0309537	At3g02480	ABA-responsive protein-related similar to ABA-inducible protein [Fagus sylvatica] GI:3901016; cold-induced protein kin1 [Brassica napus] GI:167146
4.7464	6.19351	0.277175	6.71511	1.31675	0.0068877	At3g03080	NADP-dependent oxidoreductase; putative similar to probable NADP-dependent oxidoreductase (zeta-crystallin homolog) P2 [SP|Q39173][gi:886430]; Arabidopsis thaliana; similar to allyl alcohol dehydrogenase [Nicotiana tabacum] GI:6692816
2.51261	1.16756	0.0092932	2.68742	1.43876	0.0422951	At3g07180	GPI transamidase component PIG-S-related similar to GPI transamidase component PIG-S (Phosphatidylinositol-glycan biosynthesis; class S protein) (Swiss-Prot:Q96S52) [Homo sapiens]
6.23521	3.38291	0.121459	5.6584	1.52077	0.0189497	At3g16470	jacalin lectin family protein contains Pfam profile: PF01419 jacalin-like lectin domain; similar to myrosinase-binding protein homolog [Arabidopsis thaliana] GI:2997767
2.11437	2.29032	0.258058	2.31811	1.19923	0.0152109	At3g19710	branched-chain amino acid aminotransferase; putative / branched-chain amino acid transaminase; putative (BCAT4) similar to branched-chain amino acid transaminase 6 [Arabidopsis thaliana] GI:13810195; contains Pfam profile: PF01063 aminotransferase class IV
2.69926	1.16551	0.00783673	1.90266	1.43874	0.0921093	At3g20240	mitochondrial substrate carrier family protein contains Pfam profile: PF00153 mitochondrial carrier proteins
2.99793	1.30625	0.0191711	4.36467	1.16444	0.00353932	At3g20390	endoribonuclease L-PSP family protein contains Pfam domain PF01042: Endoribonuclease L-PSP
2.27537	3.3892	0.363646	3.15817	1.23626	0.0111487	At3g22890	sulfate adenylyltransferase 1 / ATP-sulfurylase 1 (APS1) nearly identical to ATP sulfurylase (APS1) [Arabidopsis thaliana] GI:6606509
3.70885	1.02639	0.000131646	2.14757	1.23272	0.121719	At3g25585	aminoalcoholphosphotransferase; putative strong similarity to aminoalcoholphosphotransferase [Arabidopsis thaliana] GI:3661593; contains Pfam profile PF01066: CDP-alcohol phosphatidyltransferase
9.30743	2.20216	0.0392993	4.26777	1.14972	0.00306713	At3g45140	lipoxygenase (LOX2) identical to SP|P38418
2.53037	1.34808	0.0328147	2.73388	1.26652	0.017905	At3g53420	plasma membrane intrinsic protein 2A (PIP2A) / aquaporin PIP2.1 (PIP2.1) identical to plasma membrane intrinsic protein 2A SP: P43286 from [Arabidopsis thaliana]
12.6677	1.56067	0.0100895	14.269	1.201	0.00157881	At3g54640	tryptophan synthase; alpha subunit (TSA1) identical to gi:619753
6.67601	1.31837	0.00699082	6.08236	2.65952	0.0854858	At3g57310	protease inhibitor/seed storage/lipid transfer protein (LTP) family protein contains Pfam profile: PF00234 protease inhibitor/seed storage/LTP family
3.86743	1.6427	0.0420728	3.48513	1.78252	0.0646023	At4g00895	ATP synthase delta chain-related contains weak similarity to Swiss-Prot:P32980 ATP synthase delta chain; chloroplast precursor [Nicotiana tabacum]
1.28075	1.50214	0.40266	3.03022	1.19765	0.00870697	At4g01080	expressed protein
2.51208	1.3741	0.0374636	1.90779	1.26926	0.0425401	At4g08410	proline-rich extensin-like family protein contains proline-rich extensin domains; INTERPRO:IPR002965;
3.16108	1.1778	0.00667174	4.2628	1.39233	0.0169299	At4g09150	T-complex protein 11 contains Pfam PF05794: T-complex protein 11
4.94957	1.58441	0.0265087	3.40822	1.75875	0.063966	At4g16730	terpene synthase/cyclase family protein similar to myrcene/ocimene synthase [GI:9957293]; contains Pfam profile: PF01397 terpene synthase family
1.17317	1.45395	0.536827	2.0769	1.24451	0.0285845	At4g17840	expressed protein
2.64866	1.15046	0.00683156	2.73901	1.06917	0.00146547	At4g23100	glutamate-cysteine ligase / gamma-glutamylcysteine synthetase (GSH1) identical to glutamate-cysteine ligase SP:P46309 from [Arabidopsis thaliana]; contains Pfam profile: PF04107 glutamate-cysteine ligase family 2(GCS2)
13.9183	1.91235	0.0196146	14.4878	1.88165	0.0181334	At4g23600	coronatine-responsive tyrosine aminotransferase / tyrosine transaminase similar to nicotianamine aminotransferase from Hordeum vulgare [GI:6498122; GI:6469087]; contains Pfam profile PF00155 aminotransferase; classes I and II; identical to cDNA coronatine-regulated tyrosine aminotransferase (F9D16.70) GI:15076852
1.89629	1.56324	0.131244	2.88622	1.20429	0.0100969	At4g28940	nucleosidase-related contains weak similarity to MTA/SAH nucleosidase (P46). (Swiss-Prot:P24247) [Shigella flexneri]
4.16961	1.42301	0.0197475	2.64118	1.94473	0.127182	At4g29080	auxin-responsive AUX/IAA family protein similar to SP|Q38826 Auxin-responsive protein IAA8; SP|Q38827 Auxin-responsive protein IAA9 from Arabidopsis thaliana; contains Pfam profile: PF02309: AUX/IAA family
1.23068	1.25381	0.417952	2.46485	1.13763	0.00674167	At4g30210	NADPH-cytochrome p450 reductase; putative / NADPH-ferrihemoprotein reductase; putative similar to NADPH-cytochrome P450 oxydoreductase from [Populus balsamifera subsp. trichocarpa x Populus deltoides] GI:13183564; GI:13183566
2.28874	1.46425	0.0639914	2.04791	1.17892	0.0171255	At4g31230	protein kinase family protein contains Pfam profiles PF00069: Protein kinase domain; PF00582: universal stress protein family
3.03801	1.02125	0.00011933	3.57896	1.30883	0.0145277	At4g32860	expressed protein
4.11893	2.06322	0.0772783	7.82623	1.53692	0.0142345	At4g35630	phosphoserine aminotransferase; chloroplast (PSAT) identical to Phosphoserine aminotransferase; chloroplast precursor (PSAT) (SP:Q96255)[Arabidopsis thaliana]; contains TIGRFAM TIGR01364: phosphoserine aminotransferase; contains Pfam PF00266: aminotransferase; class V
4.11798	2.53952	0.119227	5.65102	1.64061	0.0261746	At4g39950	cytochrome P450 79B2; putative (CYP79B2) identical to cytochrome P450 (79B2) SP:O81346 from [Arabidopsis thaliana]
2.12067	1.13391	0.00918732	2.67**	1.11209	0.00387158	At5g04590	sulfite reductase / ferredoxin (SIR) identical to sulfite reductase [Arabidopsis thaliana] GI:804953; GI:2584721
3.54344	1.58461	0.0414124	5.79421	2.13923	0.0571505	At5g07010	sulfotransferase family protein similar to steroid sulfotransferase 3 [Brassica napus] GI:3420008; steroid sulfotransferase 1 [Brassica napus] GI:3420004; contains Pfam profile PF00685: Sulfotransferase domain
2.18949	1.15685	0.0113275	2.23**	1.38083	0.0497863	At5g13470	expressed protein
4.74634	1.82595	0.0463843	10.86**	2.02346	0.0279048	At5g15970	stress-responsive protein (KIN2) / stress-induced protein (KIN2) / cold-responsive protein (COR6.6) / cold-regulated protein (COR6.6) identical to SP|P31169 Stress-induced KIN2 protein (Cold-induced COR6.6 protein) {Arabidopsis thaliana}
1.3891	1.48015	0.283718	2.41346	1.09405	0.00345126	At5g17990	anthranilate phosphoribosyltransferase identical to anthranilate phosphoribosyltransferase; chloroplast precursor (EC 2.4.2.18) SP:Q02166 from [Arabidopsis thaliana]
2.93528	1.60479	0.0587082	3.17866	1.26034	0.0130823	At5g23750	remorin family protein contains Pfam domain; PF03766: Remorin; N-terminal region; contains Pfam domain; PF03763: Remorin; C-terminal region
2.9636	2.39835	0.164411	3.32719	1.34888	0.0200401	At5g24420	glucosamine/galactosamine-6-phosphate isomerase-related contains weak similarity to Swiss-Prot:O95336 6-phosphogluconolactonase (EC 3.1.1.31) (6PGL) [Homo sapiens]
3.23645	2.48789	0.155294	3.58079	1.50552	0.0326241	At5g28510	glycosyl hydrolase family 1 protein contains Pfam PF00232 : Glycosyl hydrolase family 1 domain; TIGRFAM TIGR01233: 6-phospho-beta-galactosidase; similar to beta-glucosidase 1 (GI:12043529) [Arabidopsis thaliana]
6.67804	1.18823	0.00273868	6.92739	1.14934	0.00171942	At5g30520	hypothetical protein
2.5515	1.00955	3.43027e-05	2.34**	1.21187	0.0166351	At5g38360	esterase/lipase/thioesterase family protein low similarity to SP|P49323 Non-heme chloroperoxidase (EC 1.11.1.10) (Chloride peroxidase) {Streptomyces lividans}; contains Interpro entry IPR000379
6.11668	1.20282	0.00344792	6.41041	1.4842	0.0147255	At5g38540	jacalin lectin family protein similar to myrosinase-binding protein homolog [Arabidopsis thaliana] GI:2997767; contains Pfam profile PF01419 jacalin-like lectin domain
1.75696	2.60416	0.415066	2.92776	1.29705	0.0189861	At5g44640	glycosyl hydrolase family 1 protein contains Pfam PF00232 : Glycosyl hydrolase family 1 domain; TIGRFAM TIGR01233: 6-phospho-beta-galactosidase; similar to Non-cyanogenic beta-glucosidase precursor (SP:P26204) [Trifolium repens]
2.90604	1.11503	0.00345438	2.59443	1.75017	0.0982515	At5g52980	expressed protein
3.33758	2.91778	0.190556	6.54786	2.05619	0.0457148	At5g54810	tryptophan synthase; beta subunit 1 (TSB1) identical to SP|P14671
2.14706	1.33826	0.0452076	1.53459	1.56779	0.240804	At5g57330	aldose 1-epimerase family protein contains Pfam profile PF01263 Aldose 1-epimerase
3.65079	1.74304	0.0562414	7.4305	1.28669	0.00522435	At5g57890	anthranilate synthase beta subunit; putative strong similarity to anthranilate synthase beta chain GI:403434 [Arabidopsis thaliana]
3.27672	1.59488	0.0478912	7.6914	1.35032	0.00714718	At5g58310	hydrolase; alpha/beta fold family protein low similarity to SP|Q40708 PIR7A protein {Oryza sativa}; polyneuridine aldehyde esterase [Rauvolfia serpentina] GI:6651393; ethylene-induced esterase [Citrus sinensis] GI:14279437; contains Pfam profile PF00561: hydrolase; alpha/beta fold family
3.24**	1.13352	0.0479253	3.85753	1.15178	0.00363219	At5g63980	3'(2');5'-bisphosphate nucleotidase / inositol polyphosphate 1-phosphatase / FIERY1 protein (FRY1) (SAL1) identical to SP|Q42546 3'(2');5'-bisphosphate nucleotidase (EC 3.1.3.7) (3'(2');5- bisphosphonucleoside 3'(2')-phosphohydrolase) (DPNPase) {Arabidopsis thaliana}; identical to cDNA inositol polyphosphate 1-phosphatase FIERY1 (FRY1) GI:15281147
a Student t-test (one class) was perfomed on the log2-transformed expression ratios from 3 independent control vs treatment experiments
** The gene is also induced by Triton X-100 alone and therefore not considered as JA-responsive
a Student t-test (two sample hypothesis, equal var) was perfomed on the log2-transformed expression ratios from 3 independent control vs treatment experiments
